# Supplementary material for: 1-Tosyl-4-[2-(trifluoro­meth­yl)benz­yl]piperazine
Source: Acta Crystallogr Sect E Struct Rep Online. 2013 Jan 16;69(Pt 2):o239. doi: 10.1107/S1600536813000317 (PMC3569772; doi:10.1107/S1600536813000317)
Supplement: Supplementary file 1 [file e-69-0o239-sup1.cif]

##############################################################################
#                                                                            #
# This CIF contains the data in a paper accepted for publication in          #
# Acta Crystallographica Section E. It conforms to the requirements of       #
# Notes for Authors for Acta Crystallographica Section E, and has been       #
# peer reviewed under the auspices of the IUCr Commission on Journals.       #
#                                                                            #
# Full details of the Crystallographic Information File format               #
# are given in the paper "The Crystallographic Information File (CIF):       #
# a New Standard Archive File for Crystallography" by S. R. Hall, F. H.      #
# Allen and I. D. Brown [Acta Cryst. (1991), A47, 655-685].                  #
#                                                                            #
# The current version of the core CIF dictionary is obtainable from          #
# ftp://ftp.iucr.org/pub/cif_core.dic.                                       #
#                                                                            #
# Software is freely available for graphical display of the structure(s)     #
# in this CIF. For information consult the CIF software page                 #
# http://www.iucr.org/resources/cif/software.                                #
#                                                                            #
# This file may be used for bona fide research purposes within the           #
# scientific community so long as proper attribution is given to the journal # 
# article from which it was obtained.                                        #
#                                                                            #
##############################################################################
data_I
_audit_creation_method     SHELXL97
_chemical_name_systematic
;
1-(4-Methylphenylsulfonyl)-4-[2-(trifluoromethyl)benzyl]piperazine
;
_chemical_name_common
;
1-Tosyl-4-[2-(trifluoromethyl)benzyl]piperazine
;
_chemical_formula_moiety     'C19 H21 F3 N2 O2 S'
_chemical_formula_sum     'C19 H21 F3 N2 O2 S'
_chemical_formula_iupac     'C19 H21 F3 N2 O2 S'
_chemical_formula_weight     398.44
_chemical_melting_point     455
_symmetry_cell_setting     triclinic
_symmetry_space_group_name_H-M     'P -1'
_symmetry_space_group_name_hall     '-P 1'
loop_
    _symmetry_equiv_pos_as_xyz
    'x, y, z'
    '-x, -y, -z'
_cell_length_a     9.5044(3)
_cell_length_b     9.8389(3)
_cell_length_c     12.1473(4)
_cell_angle_alpha     72.0360(10)
_cell_angle_beta     77.0240(10)
_cell_angle_gamma     62.3840(10)
_cell_volume     952.96(5)
_cell_formula_units_Z     2
_cell_measurement_reflns_used     3359
_cell_measurement_theta_min     1.8
_cell_measurement_theta_max     25.0
_cell_measurement_temperature     296(2)
_cell_special_details     prism
_exptl_crystal_description     prism
_exptl_crystal_colour     colourless
_exptl_crystal_size_max     0.28
_exptl_crystal_size_mid     0.26
_exptl_crystal_size_min     0.24
_exptl_crystal_density_diffrn     1.389
_exptl_crystal_density_meas     ?
_exptl_crystal_density_method     'not measured'
_exptl_crystal_F_000     416
_exptl_absorpt_coefficient_mu     0.215
_exptl_absorpt_correction_type     multi-scan
_exptl_absorpt_process_details     '(SADABS; Bruker, 2009)'
_exptl_absorpt_correction_T_min     0.942
_exptl_absorpt_correction_T_max     0.950
_exptl_special_details     ?
_diffrn_ambient_temperature     296(2)
_diffrn_radiation_type     MoK\a
_diffrn_radiation_wavelength     0.71073
_diffrn_radiation_source     'fine-focus sealed tube'
_diffrn_radiation_monochromator     graphite
_diffrn_measurement_device_type     'Bruker APEXII'
_diffrn_measurement_method     '\f and \w scans'
_diffrn_detector_area_resol_mean     ?
_diffrn_reflns_number     18514
_diffrn_reflns_av_R_equivalents     0.0230
_diffrn_reflns_av_sigmaI/netI     0.0144
_diffrn_reflns_theta_min     1.77
_diffrn_reflns_theta_max     24.99
_diffrn_reflns_theta_full     24.99
_diffrn_measured_fraction_theta_max     0.999
_diffrn_measured_fraction_theta_full     0.999
_diffrn_reflns_limit_h_min     -11
_diffrn_reflns_limit_h_max     11
_diffrn_reflns_limit_k_min     -11
_diffrn_reflns_limit_k_max     11
_diffrn_reflns_limit_l_min     -14
_diffrn_reflns_limit_l_max     14
_diffrn_standards_number     2981
_diffrn_standards_interval_count     3359
_diffrn_standards_interval_time     15
_diffrn_standards_decay_%     0.6
_refine_special_details
;
Refinement of <i>F</i>^2^ against ALL reflections. The weighted <i>R</i>-factor
<i>wR</i> and goodness of fit <i>S</i> are based on <i>F</i>^2^, conventional
<i>R</i>-factors <i>R</i> are based on <i>F</i>, with <i>F</i> set to zero for
negative <i>F</i>^2^. The threshold expression of <i>F</i>^2^ >
\s(<i>F</i>^2^) is used only for calculating <i>R</i>-factors(gt) <i>etc</i>.
and is not relevant to the choice of reflections for refinement.
<i>R</i>-factors based on <i>F</i>^2^ are statistically about twice as large
as those based on <i>F</i>, and <i>R</i>-factors based on ALL data will be
even larger.
;
_reflns_number_total     3359
_reflns_number_gt     2981
_reflns_threshold_expression     I>2\s(I)
_refine_ls_structure_factor_coef     Fsqd
_refine_ls_matrix_type     full
_refine_ls_R_factor_all     0.0467
_refine_ls_R_factor_gt     0.0419
_refine_ls_wR_factor_gt     0.1154
_refine_ls_wR_factor_ref     0.1187
_refine_ls_goodness_of_fit_ref     1.077
_refine_ls_restrained_S_all     1.077
_refine_ls_number_reflns     3359
_refine_ls_number_parameters     245
_refine_ls_number_restraints     0
_refine_ls_number_constraints     0
_refine_ls_hydrogen_treatment     constr
_refine_ls_weighting_scheme     calc
_refine_ls_weighting_details
       'calc w = 1/[\s^2^(Fo^2^)+(0.0669P)^2^+0.2061P] where P=(Fo^2^+2Fc^2^)/3'
_atom_sites_solution_hydrogens     geom
_atom_sites_solution_primary     direct
_atom_sites_solution_secondary     difmap
_refine_ls_shift/su_max     0.001
_refine_ls_shift/su_mean     0.000
_refine_diff_density_max     0.180
_refine_diff_density_min     -0.528
_refine_ls_extinction_method     none
_refine_ls_extinction_coef     ?
loop_
    _atom_type_symbol
    _atom_type_description
    _atom_type_scat_dispersion_real
    _atom_type_scat_dispersion_imag
    _atom_type_scat_source
    'C' 'C' 0.0033 0.0016
                         'International Tables Vol C Tables 4.2.6.8 and 6.1.1.4'
    'H' 'H' 0.0000 0.0000
                         'International Tables Vol C Tables 4.2.6.8 and 6.1.1.4'
    'N' 'N' 0.0061 0.0033
                         'International Tables Vol C Tables 4.2.6.8 and 6.1.1.4'
    'O' 'O' 0.0106 0.0060
                         'International Tables Vol C Tables 4.2.6.8 and 6.1.1.4'
    'F' 'F' 0.0171 0.0103
                         'International Tables Vol C Tables 4.2.6.8 and 6.1.1.4'
    'S' 'S' 0.1246 0.1234
                         'International Tables Vol C Tables 4.2.6.8 and 6.1.1.4'
_computing_data_collection     'APEX2 (Bruker, 2009)'
_computing_cell_refinement     'APEX2 and SAINT-Plus (Bruker, 2009)'
_computing_data_reduction     'SAINT-Plus and XPREP (Bruker, 2009)'
_computing_structure_solution     'SHELXS97 (Sheldrick, 2008)'
_computing_structure_refinement     'SHELXL97 (Sheldrick, 2008)'
_computing_molecular_graphics     'ORTEP-3 for Windows (Farrugia, 2012)'
_computing_publication_material     'SHELXL97 (Sheldrick, 2008)'
loop_
    _atom_site_type_symbol
    _atom_site_label
    _atom_site_fract_x
    _atom_site_fract_y
    _atom_site_fract_z
    _atom_site_U_iso_or_equiv
    _atom_site_adp_type
    _atom_site_calc_flag
    _atom_site_refinement_flags
    _atom_site_occupancy
    _atom_site_symmetry_multiplicity
    _atom_site_disorder_assembly
    _atom_site_disorder_group
    C C1 -0.1973(2) 0.79085(19) 1.04506(16) 0.0524(4) Uani d . 1 1 . .
    H H1 -0.1413 0.8051 0.9723 0.063 Uiso calc R 1 1 . .
    C C2 -0.3565(2) 0.8200(2) 1.0527(2) 0.0650(5) Uani d . 1 1 . .
    H H2 -0.4054 0.8512 0.9852 0.078 Uiso calc R 1 1 . .
    C C3 -0.4417(2) 0.8030(2) 1.1589(2) 0.0692(6) Uani d . 1 1 . .
    H H3 -0.5494 0.8269 1.1637 0.083 Uiso calc R 1 1 . .
    C C4 -0.3681(2) 0.7507(2) 1.25786(19) 0.0601(5) Uani d . 1 1 . .
    H H4 -0.4258 0.7382 1.3301 0.072 Uiso calc R 1 1 . .
    C C5 -0.2083(2) 0.71618(19) 1.25148(15) 0.0484(4) Uani d . 1 1 . .
    C C6 -0.12093(19) 0.74094(18) 1.14417(14) 0.0446(4) Uani d . 1 1 . .
    C C7 -0.1307(2) 0.6477(3) 1.36242(17) 0.0662(5) Uani d . 1 1 . .
    C C8 0.0483(2) 0.7240(3) 1.13458(15) 0.0570(4) Uani d . 1 1 . .
    H H8A 0.0465 0.8048 1.1654 0.068 Uiso calc R 1 1 . .
    H H8B 0.1120 0.6221 1.1819 0.068 Uiso calc R 1 1 . .
    C C9 0.1988(2) 0.5868(2) 0.98362(15) 0.0533(4) Uani d . 1 1 . .
    H H9A 0.1208 0.5447 0.9957 0.064 Uiso calc R 1 1 . .
    H H9B 0.2835 0.5124 1.0328 0.064 Uiso calc R 1 1 . .
    C C10 0.2667(2) 0.6058(2) 0.85784(15) 0.0512(4) Uani d . 1 1 . .
    H H10A 0.3190 0.5041 0.8378 0.061 Uiso calc R 1 1 . .
    H H10B 0.1818 0.6756 0.8079 0.061 Uiso calc R 1 1 . .
    C C11 0.3078(2) 0.8246(2) 0.87272(15) 0.0549(4) Uani d . 1 1 . .
    H H11A 0.2231 0.8998 0.8237 0.066 Uiso calc R 1 1 . .
    H H11B 0.3862 0.8658 0.8617 0.066 Uiso calc R 1 1 . .
    C C12 0.2407(2) 0.8003(2) 0.99864(16) 0.0572(4) Uani d . 1 1 . .
    H H12A 0.3265 0.7275 1.0473 0.069 Uiso calc R 1 1 . .
    H H12B 0.1908 0.9000 1.0213 0.069 Uiso calc R 1 1 . .
    C C13 0.39911(19) 0.7588(2) 0.60451(14) 0.0494(4) Uani d . 1 1 . .
    C C14 0.3464(2) 0.6848(2) 0.55409(16) 0.0586(5) Uani d . 1 1 . .
    H H14 0.3724 0.5776 0.5826 0.070 Uiso calc R 1 1 . .
    C C15 0.2560(2) 0.7693(3) 0.46208(17) 0.0650(5) Uani d . 1 1 . .
    H H15 0.2211 0.7187 0.4284 0.078 Uiso calc R 1 1 . .
    C C16 0.2156(2) 0.9293(3) 0.41834(15) 0.0607(5) Uani d . 1 1 . .
    C C17 0.2694(2) 1.0018(2) 0.46948(16) 0.0623(5) Uani d . 1 1 . .
    H H17 0.2440 1.1088 0.4407 0.075 Uiso calc R 1 1 . .
    C C18 0.3601(2) 0.9183(2) 0.56233(16) 0.0564(4) Uani d . 1 1 . .
    H H18 0.3947 0.9687 0.5964 0.068 Uiso calc R 1 1 . .
    C C19 0.1146(3) 1.0231(4) 0.3176(2) 0.0932(8) Uani d . 1 1 . .
    H H19A 0.0038 1.0616 0.3464 0.140 Uiso calc R 1 1 . .
    H H19B 0.1364 0.9567 0.2665 0.140 Uiso calc R 1 1 . .
    H H19C 0.1394 1.1108 0.2758 0.140 Uiso calc R 1 1 . .
    N N1 0.12372(17) 0.73734(17) 1.01560(12) 0.0492(3) Uani d . 1 1 . .
    N N2 0.38211(16) 0.67220(16) 0.84130(12) 0.0482(3) Uani d . 1 1 . .
    O O1 0.58136(16) 0.48817(17) 0.72513(13) 0.0758(4) Uani d . 1 1 . .
    O O2 0.60748(16) 0.7253(2) 0.72858(12) 0.0771(4) Uani d . 1 1 . .
    F F1 -0.05597(17) 0.7266(2) 1.37482(11) 0.0944(5) Uani d . 1 1 . .
    F F2 -0.23300(18) 0.6445(2) 1.45635(11) 0.1050(5) Uani d . 1 1 . .
    F F3 -0.02138(19) 0.49998(18) 1.36833(12) 0.1020(5) Uani d . 1 1 . .
    S S1 0.51074(5) 0.65163(6) 0.72555(4) 0.05661(18) Uani d . 1 1 . .
loop_
    _atom_site_aniso_label
    _atom_site_aniso_U_11
    _atom_site_aniso_U_22
    _atom_site_aniso_U_33
    _atom_site_aniso_U_12
    _atom_site_aniso_U_13
    _atom_site_aniso_U_23
    C1 0.0562(10) 0.0455(9) 0.0529(10) -0.0191(8) -0.0149(8) -0.0053(7)
    C2 0.0602(11) 0.0482(10) 0.0846(14) -0.0144(9) -0.0344(11) -0.0076(9)
    C3 0.0427(10) 0.0585(11) 0.1037(17) -0.0164(9) -0.0127(11) -0.0198(11)
    C4 0.0473(10) 0.0564(10) 0.0756(13) -0.0231(8) 0.0041(9) -0.0199(9)
    C5 0.0462(9) 0.0456(9) 0.0517(9) -0.0183(7) -0.0002(7) -0.0144(7)
    C6 0.0433(8) 0.0414(8) 0.0475(9) -0.0150(7) -0.0060(7) -0.0121(7)
    C7 0.0612(12) 0.0861(15) 0.0477(10) -0.0313(11) 0.0032(9) -0.0172(10)
    C8 0.0502(10) 0.0831(13) 0.0427(9) -0.0317(9) -0.0003(7) -0.0193(9)
    C9 0.0600(10) 0.0541(10) 0.0493(9) -0.0324(9) 0.0011(8) -0.0084(7)
    C10 0.0595(10) 0.0490(9) 0.0479(9) -0.0269(8) 0.0021(8) -0.0139(7)
    C11 0.0650(11) 0.0588(10) 0.0516(10) -0.0377(9) -0.0018(8) -0.0115(8)
    C12 0.0670(11) 0.0690(11) 0.0508(10) -0.0406(10) 0.0005(8) -0.0199(8)
    C13 0.0414(8) 0.0590(10) 0.0397(8) -0.0213(8) 0.0039(7) -0.0068(7)
    C14 0.0609(11) 0.0564(10) 0.0553(10) -0.0245(9) 0.0012(8) -0.0146(8)
    C15 0.0638(12) 0.0822(14) 0.0566(11) -0.0333(11) -0.0024(9) -0.0254(10)
    C16 0.0500(10) 0.0817(14) 0.0409(9) -0.0236(9) -0.0002(7) -0.0119(9)
    C17 0.0643(12) 0.0602(11) 0.0505(10) -0.0255(9) -0.0038(9) -0.0002(8)
    C18 0.0604(11) 0.0619(11) 0.0494(10) -0.0326(9) -0.0038(8) -0.0068(8)
    C19 0.0775(15) 0.124(2) 0.0571(13) -0.0275(15) -0.0203(11) -0.0076(13)
    N1 0.0514(8) 0.0605(8) 0.0421(7) -0.0291(7) 0.0010(6) -0.0160(6)
    N2 0.0475(8) 0.0526(8) 0.0414(7) -0.0232(6) -0.0020(6) -0.0054(6)
    O1 0.0583(8) 0.0634(8) 0.0647(9) -0.0005(7) 0.0021(6) -0.0076(6)
    O2 0.0539(8) 0.1138(12) 0.0621(8) -0.0461(8) -0.0073(6) -0.0008(8)
    F1 0.0980(10) 0.1560(14) 0.0594(8) -0.0745(10) -0.0026(7) -0.0361(8)
    F2 0.0923(10) 0.1675(15) 0.0502(7) -0.0651(10) 0.0168(7) -0.0202(8)
    F3 0.1030(11) 0.0919(10) 0.0645(8) -0.0078(8) -0.0260(7) 0.0014(7)
    S1 0.0409(3) 0.0670(3) 0.0460(3) -0.0177(2) -0.00155(18) -0.0027(2)
_geom_special_details
;
All e.s.d.'s (except the e.s.d. in the dihedral angle between two l.s. planes)
are estimated using the full covariance matrix. The cell e.s.d.'s are taken
into account individually in the estimation of e.s.d.'s in distances, angles
and torsion angles; correlations between e.s.d.'s in cell parameters are only
used when they are defined by crystal symmetry. An approximate (isotropic)
treatment of cell e.s.d.'s is used for estimating e.s.d.'s involving l.s.
planes.
;
loop_
    _geom_bond_atom_site_label_1
    _geom_bond_atom_site_label_2
    _geom_bond_site_symmetry_2
    _geom_bond_distance
    _geom_bond_publ_flag
    C1 C6 . 1.384(2) ?
    C1 C2 . 1.390(3) ?
    C1 H1 . 0.9300 ?
    C2 C3 . 1.368(3) ?
    C2 H2 . 0.9300 ?
    C3 C4 . 1.364(3) ?
    C3 H3 . 0.9300 ?
    C4 C5 . 1.384(2) ?
    C4 H4 . 0.9300 ?
    C5 C6 . 1.398(2) ?
    C5 C7 . 1.496(3) ?
    C6 C8 . 1.519(2) ?
    C7 F2 1 1.325(2) ?
    C7 F1 1 1.328(3) ?
    C7 F3 . 1.329(3) ?
    C8 N1 . 1.458(2) ?
    C8 H8A . 0.9700 ?
    C8 H8B . 0.9700 ?
    C9 N1 . 1.451(2) ?
    C9 C10 . 1.510(2) ?
    C9 H9A . 0.9700 ?
    C9 H9B . 0.9700 ?
    C10 N2 . 1.468(2) ?
    C10 H10A . 0.9700 ?
    C10 H10B . 0.9700 ?
    C11 N2 . 1.464(2) ?
    C11 C12 . 1.510(2) ?
    C11 H11A . 0.9700 ?
    C11 H11B . 0.9700 ?
    C12 N1 . 1.456(2) ?
    C12 H12A . 0.9700 ?
    C12 H12B . 0.9700 ?
    C13 C14 . 1.381(3) ?
    C13 C18 . 1.382(3) ?
    C13 S1 . 1.7625(17) ?
    C14 C15 . 1.369(3) ?
    C14 H14 . 0.9300 ?
    C15 C16 . 1.386(3) ?
    C15 H15 . 0.9300 ?
    C16 C17 . 1.383(3) ?
    C16 C19 . 1.510(3) ?
    C17 C18 . 1.378(3) ?
    C17 H17 . 0.9300 ?
    C18 H18 . 0.9300 ?
    C19 H19A . 0.9600 ?
    C19 H19B . 0.9600 ?
    C19 H19C . 0.9600 ?
    N2 S1 . 1.6391(14) ?
    O2 S1 . 1.4223(15) ?
    S1 O1 1 1.4282(15) ?
loop_
    _geom_angle_atom_site_label_1
    _geom_angle_atom_site_label_2
    _geom_angle_atom_site_label_3
    _geom_angle_site_symmetry_1
    _geom_angle_site_symmetry_3
    _geom_angle
    _geom_angle_publ_flag
    C6 C1 C2 . . 120.91(18) ?
    C6 C1 H1 . . 119.5 ?
    C2 C1 H1 . . 119.5 ?
    C3 C2 C1 . . 120.35(18) ?
    C3 C2 H2 . . 119.8 ?
    C1 C2 H2 . . 119.8 ?
    C4 C3 C2 . . 119.77(18) ?
    C4 C3 H3 . . 120.1 ?
    C2 C3 H3 . . 120.1 ?
    C3 C4 C5 . . 120.43(18) ?
    C3 C4 H4 . . 119.8 ?
    C5 C4 H4 . . 119.8 ?
    C4 C5 C6 . . 120.86(17) ?
    C4 C5 C7 . . 118.11(16) ?
    C6 C5 C7 . . 121.01(15) ?
    C1 C6 C5 . . 117.53(15) ?
    C1 C6 C8 . . 120.23(15) ?
    C5 C6 C8 . . 122.15(15) ?
    F2 C7 F1 1 1 105.93(17) ?
    F2 C7 F3 1 . 106.64(18) ?
    F1 C7 F3 1 . 106.07(18) ?
    F2 C7 C5 1 . 113.14(17) ?
    F1 C7 C5 1 . 113.06(17) ?
    F3 C7 C5 . . 111.48(16) ?
    N1 C8 C6 . . 113.17(14) ?
    N1 C8 H8A . . 108.9 ?
    C6 C8 H8A . . 108.9 ?
    N1 C8 H8B . . 108.9 ?
    C6 C8 H8B . . 108.9 ?
    H8A C8 H8B . . 107.8 ?
    N1 C9 C10 . . 110.58(13) ?
    N1 C9 H9A . . 109.5 ?
    C10 C9 H9A . . 109.5 ?
    N1 C9 H9B . . 109.5 ?
    C10 C9 H9B . . 109.5 ?
    H9A C9 H9B . . 108.1 ?
    N2 C10 C9 . . 108.49(13) ?
    N2 C10 H10A . . 110.0 ?
    C9 C10 H10A . . 110.0 ?
    N2 C10 H10B . . 110.0 ?
    C9 C10 H10B . . 110.0 ?
    H10A C10 H10B . . 108.4 ?
    N2 C11 C12 . . 108.27(14) ?
    N2 C11 H11A . . 110.0 ?
    C12 C11 H11A . . 110.0 ?
    N2 C11 H11B . . 110.0 ?
    C12 C11 H11B . . 110.0 ?
    H11A C11 H11B . . 108.4 ?
    N1 C12 C11 . . 110.19(14) ?
    N1 C12 H12A . . 109.6 ?
    C11 C12 H12A . . 109.6 ?
    N1 C12 H12B . . 109.6 ?
    C11 C12 H12B . . 109.6 ?
    H12A C12 H12B . . 108.1 ?
    C14 C13 C18 . . 120.00(17) ?
    C14 C13 S1 . . 120.06(14) ?
    C18 C13 S1 . . 119.91(14) ?
    C15 C14 C13 . . 119.93(18) ?
    C15 C14 H14 . . 120.0 ?
    C13 C14 H14 . . 120.0 ?
    C14 C15 C16 . . 121.02(18) ?
    C14 C15 H15 . . 119.5 ?
    C16 C15 H15 . . 119.5 ?
    C17 C16 C15 . . 118.43(18) ?
    C17 C16 C19 . . 120.4(2) ?
    C15 C16 C19 . . 121.1(2) ?
    C18 C17 C16 . . 121.17(18) ?
    C18 C17 H17 . . 119.4 ?
    C16 C17 H17 . . 119.4 ?
    C17 C18 C13 . . 119.45(17) ?
    C17 C18 H18 . . 120.3 ?
    C13 C18 H18 . . 120.3 ?
    C16 C19 H19A . . 109.5 ?
    C16 C19 H19B . . 109.5 ?
    H19A C19 H19B . . 109.5 ?
    C16 C19 H19C . . 109.5 ?
    H19A C19 H19C . . 109.5 ?
    H19B C19 H19C . . 109.5 ?
    C9 N1 C12 . . 109.73(14) ?
    C9 N1 C8 . . 111.63(14) ?
    C12 N1 C8 . . 111.32(13) ?
    C11 N2 C10 . . 111.46(13) ?
    C11 N2 S1 . . 118.22(11) ?
    C10 N2 S1 . . 116.83(11) ?
    O2 S1 O1 1 1 120.28(9) ?
    O2 S1 N2 1 . 106.27(8) ?
    O1 S1 N2 1 . 106.46(8) ?
    O2 S1 C13 1 . 108.64(8) ?
    O1 S1 C13 1 . 107.92(9) ?
    N2 S1 C13 . . 106.48(7) ?
loop_
    _geom_hbond_atom_site_label_D
    _geom_hbond_atom_site_label_H
    _geom_hbond_atom_site_label_A
    _geom_hbond_site_symmetry_A
    _geom_hbond_distance_DH
    _geom_hbond_distance_HA
    _geom_hbond_distance_DA
    _geom_hbond_angle_DHA
    _geom_hbond_publ_flag
    C11 H11A Cg 2_566 0.97 2.840(2) 3.670(2) 144 yes
_iucr_refine_instructions_details
;
TITL 13_06_0m in P-1
CELL  0.71073   9.5044   9.8389  12.1473   72.036   77.024   62.384
ZERR     2.00   0.0003   0.0003   0.0004    0.001    0.001    0.001
LATT   1
SFAC  C    H    N    O    F    S
UNIT  38   42   4    4    6    2
MERG   2
OMIT     0.00  50.00
size 0.28 0.26 0.24
HTAB C4 F2_$1
EQIV $1 X, Y, Z
HTAB C8 F1_$2
EQIV $2 X, Y, Z
HTAB C10 O1_$3
EQIV $3 X, Y, Z
HTAB C11 O2_$4
EQIV $4 X, Y, Z
HTAB C14 O1_$5
EQIV $5 X, Y, Z
FMAP   2
PLAN   20
ACTA
BOND   $H
WGHT     0.06690     0.20610
L.S.   8
TEMP    23.00
FVAR     0.25711
C1    1   -0.197260    0.790841    1.045057    11.00000    0.05620    0.04552 =
        0.05286   -0.00527   -0.01496   -0.01914
AFIX   43
H1    2   -0.141273    0.805083    0.972331    11.00000   -1.20000
AFIX    0
C2    1   -0.356521    0.819977    1.052707    11.00000    0.06013    0.04819 =
        0.08466   -0.00764   -0.03440   -0.01438
AFIX   43
H2    2   -0.405407    0.851214    0.985257    11.00000   -1.20000
AFIX    0
C3    1   -0.441707    0.802943    1.158928    11.00000    0.04268    0.05852 =
        0.10367   -0.01977   -0.01274   -0.01641
AFIX   43
H3    2   -0.549407    0.826902    1.163668    11.00000   -1.20000
AFIX    0
C4    1   -0.368110    0.750690    1.257866    11.00000    0.04724    0.05640 =
        0.07562   -0.01989    0.00412   -0.02310
AFIX   43
H4    2   -0.425750    0.738182    1.330082    11.00000   -1.20000
AFIX    0
C5    1   -0.208263    0.716179    1.251469    11.00000    0.04620    0.04567 =
        0.05167   -0.01441   -0.00022   -0.01835
C6    1   -0.120934    0.740943    1.144174    11.00000    0.04335    0.04137 =
        0.04754   -0.01209   -0.00595   -0.01505
C7    1   -0.130695    0.647685    1.362438    11.00000    0.06117    0.08608 =
        0.04773   -0.01722    0.00319   -0.03124
C8    1    0.048274    0.723998    1.134568    11.00000    0.05017    0.08311 =
        0.04271   -0.01924   -0.00031   -0.03172
AFIX   23
H8A   2    0.046485    0.804816    1.165384    11.00000   -1.20000
H8B   2    0.112001    0.622093    1.181940    11.00000   -1.20000
AFIX    0
C9    1    0.198761    0.586756    0.983614    11.00000    0.06001    0.05409 =
        0.04928   -0.00839    0.00107   -0.03237
AFIX   23
H9A   2    0.120751    0.544673    0.995713    11.00000   -1.20000
H9B   2    0.283484    0.512448    1.032812    11.00000   -1.20000
AFIX    0
C10   1    0.266688    0.605746    0.857844    11.00000    0.05950    0.04900 =
        0.04784   -0.01389    0.00212   -0.02693
AFIX   23
H10A  2    0.318971    0.504119    0.837828    11.00000   -1.20000
H10B  2    0.181763    0.675623    0.807865    11.00000   -1.20000
AFIX    0
C11   1    0.307756    0.824569    0.872716    11.00000    0.06497    0.05875 =
        0.05159   -0.01146   -0.00181   -0.03764
AFIX   23
H11A  2    0.223058    0.899773    0.823731    11.00000   -1.20000
H11B  2    0.386231    0.865785    0.861736    11.00000   -1.20000
AFIX    0
C12   1    0.240747    0.800251    0.998640    11.00000    0.06703    0.06898 =
        0.05085   -0.01996    0.00051   -0.04061
AFIX   23
H12A  2    0.326489    0.727449    1.047326    11.00000   -1.20000
H12B  2    0.190828    0.900024    1.021313    11.00000   -1.20000
AFIX    0
C13   1    0.399112    0.758821    0.604504    11.00000    0.04139    0.05901 =
        0.03974   -0.00679    0.00389   -0.02130
C14   1    0.346419    0.684767    0.554087    11.00000    0.06086    0.05644 =
        0.05534   -0.01464    0.00118   -0.02443
AFIX   43
H14   2    0.372352    0.577582    0.582598    11.00000   -1.20000
AFIX    0
C15   1    0.255957    0.769334    0.462080    11.00000    0.06376    0.08213 =
        0.05666   -0.02538   -0.00238   -0.03324
AFIX   43
H15   2    0.221078    0.718694    0.428425    11.00000   -1.20000
AFIX    0
C16   1    0.215579    0.929263    0.418342    11.00000    0.05000    0.08176 =
        0.04090   -0.01190   -0.00023   -0.02359
C17   1    0.269440    1.001799    0.469481    11.00000    0.06435    0.06025 =
        0.05045   -0.00021   -0.00384   -0.02554
AFIX   43
H17   2    0.244031    1.108850    0.440689    11.00000   -1.20000
AFIX    0
C18   1    0.360078    0.918260    0.562332    11.00000    0.06046    0.06184 =
        0.04939   -0.00677   -0.00383   -0.03263
AFIX   43
H18   2    0.394719    0.968712    0.596362    11.00000   -1.20000
AFIX    0
C19   1    0.114602    1.023126    0.317576    11.00000    0.07737    0.12354 =
        0.05708   -0.00756   -0.02032   -0.02744
AFIX  137
H19A  2    0.003792    1.061403    0.346392    11.00000   -1.50000
H19B  2    0.136545    0.956771    0.266425    11.00000   -1.50000
H19C  2    0.139282    1.110869    0.275859    11.00000   -1.50000
AFIX    0
N1    3    0.123725    0.737337    1.015596    11.00000    0.05142    0.06049 =
        0.04215   -0.01603    0.00093   -0.02911
N2    3    0.382101    0.672206    0.841296    11.00000    0.04751    0.05259 =
        0.04139   -0.00539   -0.00199   -0.02323
O1    4    0.581349    0.488175    0.725129    11.00000    0.05828    0.06343 =
        0.06472   -0.00754    0.00212   -0.00052
O2    4    0.607490    0.725337    0.728567    11.00000    0.05388    0.11387 =
        0.06216   -0.00077   -0.00737   -0.04613
F1    5   -0.055965    0.726646    1.374825    11.00000    0.09798    0.15603 =
        0.05938   -0.03610   -0.00254   -0.07450
F2    5   -0.233000    0.644482    1.456348    11.00000    0.09236    0.16751 =
        0.05020   -0.02010    0.01677   -0.06512
F3    5   -0.021383    0.499972    1.368323    11.00000    0.10293    0.09195 =
        0.06448    0.00140   -0.02598   -0.00779
S1    6    0.510734    0.651623    0.725550    11.00000    0.04094    0.06694 =
        0.04598   -0.00268   -0.00156   -0.01768
HKLF 4  1.0  1.00  0.00  0.00  0.00  1.00  0.00  0.00  0.00  1.00
END
;
data_global
_journal_date_recd_electronic     2012-12-24
_journal_date_accepted     2013-01-04
_journal_name_full     'Acta Crystallographica, Section E'
_journal_year     2013
_journal_volume     69
_journal_issue      2
_journal_page_first     o239
_journal_page_last     o239
_journal_paper_category     QO
_journal_paper_doi     10.1107/S1600536813000317
_journal_coeditor_code     GK2548
_publ_contact_author_name     'S. Sreenivasa'
_publ_contact_author_address
;
Department of Studies and Research in Chemistry
Tumkur University
Tumkur
Karnataka 572 103
India
;
_publ_contact_author_email     drsreenivasa@yahoo.co.in
_publ_contact_author_fax     '0816 2270719'
_publ_contact_author_phone     '0816 2255596'
_publ_section_title
;
1-Tosyl-4-[2-(trifluoromethyl)benzyl]piperazine
;
loop_
    _publ_author_name
    _publ_author_address
    'Sreenivasa, S.'
;
Department of Studies and Research in Chemistry
Tumkur University
Tumkur
Karnataka 572 103
India
;
    'Anitha, H. C.'
;
Department of Studies and Research in Chemistry
Tumkur University
Tumkur
Karnataka 572 103
India
;
    'ManojKumar, K. E.'
;
Department of Studies and Research in Chemistry
Tumkur University
Tumkur
Karnataka 572 103
India
;
    'Tonannavar, J.'
;
Department of Physics
Karnatak University
Dharwad
Karnataka 580 003
India
;
    'Jayashree, Yenagi'
;
Department of Physics
Karnatak University
Dharwad
Karnataka 580 003
India
;
    'Suchetan, P. A.'
;
Department of Studies and Research in Chemistry
UCS
Tumkur University
Tumkur
Karnataka 572 103
India
;
    'Palakshamurthy, B. S.'
;
Department of Studies and Research in Physics
UCS
Tumkur University
Tumkur
Karnataka 572 103
India
;
