# Supplementary material for: 1-Tosyl-4-[2-(trifluoro­meth­yl)benz­yl]piperazine
Source: Acta Crystallogr Sect E Struct Rep Online. 2013 Jan 16;69(Pt 2):o239. doi: 10.1107/S1600536813000317 (PMC3569772; doi:10.1107/S1600536813000317)
Supplement: Supplementary file 2 [file e-69-0o239-Isup2.hkl]

# 
# h,k,l, Fc-squared, Fo-squared, sigma(Fo-squared) and status flag 
# 
data_I
_shelx_title ' Phy_Yashaswita_13_06_0m in P-1' 
_shelx_refln_list_code          4 
_shelx_F_calc_maximum      154.53 
_exptl_crystal_F_000       416.00 
_reflns_d_resolution_high  0.8410 
 
loop_ 
 _symmetry_equiv_pos_as_xyz 
 'x, y, z' 
 '-x, -y, -z' 
 
_cell_length_a     9.5044 
_cell_length_b     9.8389 
_cell_length_c    12.1473 
_cell_angle_alpha  72.036 
_cell_angle_beta   77.024 
_cell_angle_gamma  62.384 
 
_shelx_F_squared_multiplier     1.000 
 
loop_ 
 _refln_index_h 
 _refln_index_k 
 _refln_index_l 
 _refln_F_squared_calc 
 _refln_F_squared_meas 
 _refln_F_squared_sigma 
 _refln_observed_status 
   1   0   0      715.29      710.60      4.80 o 
   2   0   0      356.16      352.75      2.27 o 
   3   0   0       10.25        7.49      0.17 o 
   4   0   0        1.42        5.40      0.21 o 
   5   0   0      156.05      176.83      1.52 o 
   6   0   0       21.31       18.44      0.42 o 
   7   0   0      152.19      141.24      1.91 o 
   8   0   0      180.12      184.98      2.75 o 
   9   0   0        9.84       13.24      0.90 o 
  -9   1   0       23.41       25.59      1.15 o 
  -8   1   0       74.51       75.02      1.56 o 
  -7   1   0       31.80       32.59      0.79 o 
  -6   1   0       29.96       25.27      0.85 o 
  -5   1   0        0.77        1.80      0.23 o 
  -4   1   0      722.43      696.88      5.82 o 
  -3   1   0      576.57      545.30      4.20 o 
  -2   1   0      324.54      332.32      2.55 o 
  -1   1   0        2.24        1.06      0.15 o 
   0   1   0     1403.21     1363.88      8.51 o 
   1   1   0      193.67      171.75      1.01 o 
   2   1   0     2915.25     2763.17     17.93 o 
   3   1   0      359.20      370.42      2.45 o 
   4   1   0       27.98       38.70      0.34 o 
   5   1   0       60.85       50.77      0.62 o 
   6   1   0       20.98       22.09      0.40 o 
   7   1   0       12.70       14.17      0.37 o 
   8   1   0       11.89        7.34      0.43 o 
   9   1   0        6.36        5.51      0.52 o 
  10   1   0        1.18        0.97      0.52 o 
  -8   2   0        0.63        0.02      0.43 o 
  -7   2   0       28.77       29.59      0.79 o 
  -6   2   0        7.87        7.41      0.38 o 
  -5   2   0       28.93       25.79      0.83 o 
  -4   2   0      247.22      269.97      2.60 o 
  -3   2   0      192.96      229.00      2.38 o 
  -2   2   0       34.68       42.72      0.47 o 
  -1   2   0       97.37      111.83      0.96 o 
   0   2   0     7366.59     6320.52     62.82 o 
   1   2   0      767.49      779.95      4.69 o 
   2   2   0      188.40      184.96      1.21 o 
   3   2   0      126.45      163.42      1.22 o 
   4   2   0      286.40      324.96      2.30 o 
   5   2   0      113.17      106.85      0.86 o 
   6   2   0        0.53        1.31      0.10 o 
   7   2   0      154.45      149.47      1.64 o 
   8   2   0      143.38      130.79      1.61 o 
   9   2   0       53.76       57.05      1.30 o 
  10   2   0        0.20        0.00      0.52 o 
  -8   3   0       88.28       88.24      2.12 o 
  -7   3   0       64.54       71.58      1.81 o 
  -6   3   0        1.04        0.37      0.27 o 
  -5   3   0       98.38       97.77      1.44 o 
  -4   3   0      115.35      107.98      1.73 o 
  -3   3   0      400.18      411.13      4.37 o 
  -2   3   0       34.93       27.29      0.67 o 
  -1   3   0      715.58      740.73      5.82 o 
   0   3   0      664.82      641.24      3.97 o 
   1   3   0      591.14      645.83      3.92 o 
   2   3   0       94.92      112.77      1.02 o 
   3   3   0      347.52      370.26      2.78 o 
   4   3   0       86.33      109.43      0.86 o 
   5   3   0      481.85      467.18      3.23 o 
   6   3   0      538.83      554.72      4.06 o 
   7   3   0      172.17      166.57      1.67 o 
   8   3   0      128.18      133.57      1.57 o 
   9   3   0      139.63      132.44      1.81 o 
  10   3   0        4.61        3.83      0.58 o 
  -7   4   0       19.75       22.07      1.11 o 
  -6   4   0      171.20      168.01      4.14 o 
  -5   4   0      231.38      226.96      2.85 o 
  -4   4   0      137.24      140.13      1.90 o 
  -3   4   0       22.85       14.02      0.56 o 
  -2   4   0      202.06      217.24      2.12 o 
  -1   4   0      443.76      416.46      3.50 o 
   0   4   0     1074.52     1225.82      9.38 o 
   1   4   0      301.07      297.03      1.91 o 
   2   4   0       32.95       39.22      0.41 o 
   3   4   0     1370.16     1378.51      9.53 o 
   4   4   0      534.17      572.98      3.60 o 
   5   4   0       20.02       27.82      0.31 o 
   6   4   0       73.89       66.83      0.67 o 
   7   4   0      185.82      191.15      1.76 o 
   8   4   0       28.62       31.48      0.66 o 
   9   4   0        3.22        2.82      0.35 o 
  10   4   0        1.47        1.70      0.68 o 
  -6   5   0        0.33        0.27      0.76 o 
  -5   5   0       63.26       59.17      2.18 o 
  -4   5   0       83.85       87.05      1.31 o 
  -3   5   0       29.10       26.38      0.62 o 
  -2   5   0      251.28      268.09      2.81 o 
  -1   5   0       39.61       37.88      0.61 o 
   0   5   0       34.27       36.93      0.63 o 
   1   5   0        1.61        3.06      0.10 o 
   2   5   0      344.33      376.09      2.70 o 
   3   5   0      336.03      324.10      2.10 o 
   4   5   0       19.21       32.30      0.36 o 
   5   5   0        1.13        1.01      0.09 o 
   6   5   0      120.33      130.06      1.21 o 
   7   5   0       67.26       68.33      0.71 o 
   8   5   0       32.27       32.47      0.64 o 
   9   5   0       50.77       48.84      1.12 o 
  10   5   0        0.00        0.00      0.30 o 
  11   5   0       12.34       10.48      1.05 o 
  -5   6   0       16.01       17.03      0.87 o 
  -4   6   0       13.96       17.09      1.11 o 
  -3   6   0       54.01       48.64      1.00 o 
  -2   6   0       71.72       75.56      1.14 o 
  -1   6   0      140.02      156.38      1.84 o 
   0   6   0       49.79       51.76      0.65 o 
   1   6   0      195.88      185.56      1.55 o 
   2   6   0      148.91      150.40      1.14 o 
   3   6   0       75.95       81.29      0.66 o 
   4   6   0      276.64      281.79      1.71 o 
   5   6   0       26.72       22.37      0.34 o 
   6   6   0      225.22      228.59      1.82 o 
   7   6   0       35.62       31.93      0.49 o 
   8   6   0       33.62       33.50      0.56 o 
   9   6   0       18.32       15.75      0.71 o 
  10   6   0        0.88        1.32      0.36 o 
  -4   7   0       19.24       19.73      1.05 o 
  -3   7   0        3.22        4.63      0.61 o 
  -2   7   0       14.69       13.44      0.51 o 
  -1   7   0       80.92       84.66      1.25 o 
   0   7   0      106.33      100.31      1.51 o 
   1   7   0       98.90       97.04      1.16 o 
   2   7   0      149.52      146.27      1.35 o 
   3   7   0      102.60      103.73      0.91 o 
   4   7   0       20.06       20.09      0.33 o 
   5   7   0       19.14       18.44      0.35 o 
   6   7   0        0.17        0.67      0.16 o 
   7   7   0       11.99       12.04      0.34 o 
   8   7   0       45.26       42.45      0.66 o 
   9   7   0        2.37        1.84      0.38 o 
  10   7   0        0.02        0.00      0.27 o 
  -3   8   0        0.01        0.16      0.39 o 
  -2   8   0        0.04        0.00      0.28 o 
  -1   8   0        9.64       10.56      0.54 o 
   0   8   0        8.54        8.21      0.55 o 
   1   8   0        5.60        6.83      0.44 o 
   2   8   0      101.82       96.29      1.16 o 
   3   8   0       34.12       34.41      0.64 o 
   4   8   0        1.08        0.98      0.17 o 
   5   8   0        3.21        4.25      0.23 o 
   6   8   0      162.54      156.30      1.62 o 
   7   8   0      180.04      171.43      1.58 o 
   8   8   0       22.56       25.81      0.59 o 
   9   8   0       13.09       12.15      0.87 o 
  10   8   0        0.42        0.21      0.30 o 
  -2   9   0        2.36        3.96      0.65 o 
  -1   9   0        1.03        1.41      0.42 o 
   0   9   0        1.69        0.98      0.39 o 
   1   9   0       62.63       56.86      1.25 o 
   2   9   0        2.83        3.83      0.35 o 
   3   9   0        2.87        3.35      0.32 o 
   4   9   0        0.00        0.00      0.29 o 
   5   9   0        1.49        1.60      0.26 o 
   6   9   0        0.00        0.00      0.20 o 
   7   9   0        4.62        3.96      0.32 o 
   8   9   0       64.56       63.27      1.83 o 
   9   9   0       36.70       39.32      1.12 o 
   0  10   0        0.62        0.00      0.47 o 
   1  10   0        5.95        7.11      1.06 o 
   2  10   0       49.34       46.83      2.19 o 
   3  10   0       15.61       16.39      0.87 o 
   4  10   0        1.97        0.80      0.35 o 
   5  10   0       12.14       10.71      0.80 o 
   6  10   0        1.04        0.21      0.48 o 
   7  10   0        2.34        1.38      0.42 o 
   8  10   0       30.08       33.07      0.88 o 
   4  11   0        3.67        2.88      0.47 o 
   5  11   0        6.66        6.40      0.57 o 
   6  11   0        2.30        2.65      0.45 o 
  -7 -10   1       44.72       44.48      1.38 o 
  -6 -10   1        2.89        2.79      0.47 o 
  -5 -10   1        0.13        0.00      0.60 o 
  -4 -10   1        0.84        0.00      0.38 o 
  -3 -10   1        0.12        0.76      0.76 o 
  -2 -10   1        2.06        2.72      0.68 o 
  -1 -10   1        2.30        2.69      0.62 o 
  -9  -9   1        3.21        2.05      0.40 o 
  -8  -9   1       51.12       49.18      1.08 o 
  -7  -9   1        0.10        0.97      0.38 o 
  -6  -9   1        3.97        4.08      0.62 o 
  -5  -9   1        9.68        8.20      0.59 o 
  -4  -9   1       69.62       71.23      1.33 o 
  -3  -9   1       59.87       50.79      0.95 o 
  -2  -9   1       40.22       43.15      1.06 o 
  -1  -9   1        0.12        0.03      0.29 o 
   0  -9   1        7.42        6.03      0.57 o 
   1  -9   1        8.81        8.98      0.87 o 
  -9  -8   1        3.07        3.08      0.44 o 
  -8  -8   1        2.14        3.68      0.33 o 
  -7  -8   1      153.18      152.19      1.73 o 
  -6  -8   1        0.85        0.92      0.20 o 
  -5  -8   1        0.43        1.45      0.20 o 
  -4  -8   1      101.87      106.02      1.38 o 
  -3  -8   1        9.04        8.27      0.33 o 
  -2  -8   1       54.66       51.11      0.83 o 
  -1  -8   1      117.53      114.38      1.64 o 
   0  -8   1       67.15       65.57      1.29 o 
   1  -8   1        0.06        0.23      0.33 o 
   2  -8   1        0.54        2.18      2.04 o 
   3  -8   1        2.58        2.91      1.13 o 
 -10  -7   1        5.55        5.58      0.79 o 
  -9  -7   1        0.06        0.00      0.24 o 
  -8  -7   1      151.06      157.93      1.58 o 
  -7  -7   1      197.27      203.55      1.81 o 
  -6  -7   1       70.81       69.10      0.81 o 
  -5  -7   1       51.69       50.94      0.64 o 
  -4  -7   1        0.89        0.78      0.12 o 
  -3  -7   1        0.65        0.96      0.12 o 
  -2  -7   1        3.61        5.47      0.23 o 
  -1  -7   1        0.12        0.00      0.17 o 
   0  -7   1       73.00       73.09      1.16 o 
   1  -7   1       15.66       13.71      0.55 o 
   2  -7   1       13.60       17.00      1.23 o 
   3  -7   1        3.81        2.50      0.78 o 
   4  -7   1       13.74       15.40      1.37 o 
 -10  -6   1        0.35        0.30      0.33 o 
  -9  -6   1        0.02        0.15      0.30 o 
  -8  -6   1       38.13       38.91      0.67 o 
  -7  -6   1      115.56      112.73      1.10 o 
  -6  -6   1       44.60       48.79      0.62 o 
  -5  -6   1        9.60        8.80      0.24 o 
  -4  -6   1        2.84        2.60      0.14 o 
  -3  -6   1       10.28       10.05      0.22 o 
  -2  -6   1        3.37        1.70      0.17 o 
  -1  -6   1      113.54      111.27      1.09 o 
   0  -6   1       10.24        9.18      0.61 o 
   1  -6   1       97.62       97.22      1.28 o 
   2  -6   1        7.98        5.96      0.56 o 
   3  -6   1        0.30        1.00      0.37 o 
   4  -6   1        6.53        6.03      0.98 o 
   5  -6   1        0.15        0.90      0.60 o 
 -10  -5   1        7.29        7.05      0.57 o 
  -9  -5   1       77.68       75.80      1.86 o 
  -8  -5   1      120.28      117.93      1.22 o 
  -7  -5   1      100.71       98.89      0.99 o 
  -6  -5   1        1.86        1.69      0.16 o 
  -5  -5   1      126.09      111.49      0.91 o 
  -4  -5   1       45.09       46.69      0.45 o 
  -3  -5   1      341.11      338.22      2.17 o 
  -2  -5   1       11.92       16.13      0.25 o 
  -1  -5   1        7.67       13.73      0.30 o 
   0  -5   1       11.63        8.44      0.33 o 
   1  -5   1      288.45      269.12      3.08 o 
   2  -5   1      397.86      407.54      4.52 o 
   3  -5   1       63.26       60.42      1.26 o 
   4  -5   1      110.75      116.05      2.02 o 
   5  -5   1      143.93      149.06      2.92 o 
   6  -5   1        9.67        8.63      1.29 o 
 -10  -4   1        1.81        2.05      0.40 o 
  -9  -4   1        0.53        0.13      0.28 o 
  -8  -4   1      461.55      450.19      4.50 o 
  -7  -4   1      287.76      295.90      2.17 o 
  -6  -4   1       76.00       73.25      0.70 o 
  -5  -4   1       21.24       23.70      0.41 o 
  -4  -4   1      315.88      364.08      2.18 o 
  -3  -4   1       90.07       95.87      0.80 o 
  -2  -4   1      182.34      178.06      1.24 o 
  -1  -4   1      336.79      354.79      2.86 o 
   0  -4   1       62.76       49.90      0.61 o 
   1  -4   1      475.78      460.91      3.85 o 
   2  -4   1      284.95      292.52      2.81 o 
   3  -4   1      419.75      417.89      5.74 o 
   4  -4   1       16.12       15.00      0.76 o 
   5  -4   1       30.37       31.14      1.09 o 
   6  -4   1       31.09       33.23      1.23 o 
   7  -4   1        0.03        0.00      0.76 o 
 -10  -3   1       26.83       28.57      1.14 o 
  -9  -3   1        5.69        6.62      0.49 o 
  -8  -3   1        7.53        7.65      0.35 o 
  -7  -3   1       22.59       20.98      0.37 o 
  -6  -3   1       47.77       49.30      0.55 o 
  -5  -3   1        0.00        0.20      0.13 o 
  -4  -3   1       38.27       42.26      0.42 o 
  -3  -3   1      216.56      247.34      1.81 o 
  -2  -3   1     1074.75     1098.29      6.75 o 
  -1  -3   1     1118.03     1183.10      8.06 o 
   0  -3   1       51.50       60.80      0.58 o 
   1  -3   1      183.70      210.10      1.66 o 
   2  -3   1      367.66      346.29      3.30 o 
   3  -3   1       46.41       42.35      0.57 o 
   4  -3   1       38.85       31.76      0.76 o 
   5  -3   1       39.36       36.67      1.83 o 
   6  -3   1       36.58       35.23      1.15 o 
   7  -3   1       22.52       19.06      1.45 o 
   8  -3   1       11.03       14.45      1.37 o 
 -10  -2   1        0.76        1.19      0.64 o 
  -9  -2   1        3.71        2.52      0.34 o 
  -8  -2   1       89.58       83.66      1.16 o 
  -7  -2   1       19.28       22.28      0.44 o 
  -6  -2   1      383.46      369.58      2.55 o 
  -5  -2   1        1.87        3.45      0.13 o 
  -4  -2   1       60.57       56.17      0.54 o 
  -3  -2   1     1022.84     1017.04      7.24 o 
  -2  -2   1      746.20      668.86      4.09 o 
  -1  -2   1      704.22      709.45      4.07 o 
   0  -2   1     3817.31     3562.42     31.53 o 
   1  -2   1      683.40      630.12      6.16 o 
   2  -2   1      106.89      104.52      1.47 o 
   3  -2   1        0.07        0.60      0.14 o 
   4  -2   1       65.44       66.07      0.74 o 
   5  -2   1       97.01       95.82      1.84 o 
   6  -2   1        3.93        4.96      0.53 o 
   7  -2   1       64.27       61.76      1.62 o 
   8  -2   1       32.79       39.16      1.93 o 
 -10  -1   1       48.83       51.96      1.87 o 
  -9  -1   1       32.36       29.49      1.17 o 
  -8  -1   1      111.68      117.46      1.66 o 
  -7  -1   1       52.91       46.78      0.76 o 
  -6  -1   1      186.38      180.96      1.43 o 
  -5  -1   1       29.86       34.28      0.39 o 
  -4  -1   1      806.83      778.23      5.32 o 
  -3  -1   1       64.58       58.21      0.56 o 
  -2  -1   1    11290.08     9195.70    144.23 o 
  -1  -1   1      982.84     1024.55      6.63 o 
   0  -1   1      138.11      140.76      1.96 o 
   1  -1   1     7032.35     5584.72     77.76 o 
   2  -1   1      766.69      745.24      8.77 o 
   3  -1   1      350.80      387.30      3.34 o 
   4  -1   1      108.24      109.84      1.02 o 
   5  -1   1      113.48      123.15      1.50 o 
   6  -1   1       99.67      109.11      2.05 o 
   7  -1   1        0.47        0.47      0.26 o 
   8  -1   1       10.24       11.55      1.12 o 
   9  -1   1       56.08       49.98      2.18 o 
  -9   0   1        5.05        4.41      0.65 o 
  -8   0   1       21.47       23.71      0.92 o 
  -7   0   1       29.66       26.20      0.55 o 
  -6   0   1       24.34       23.26      0.43 o 
  -5   0   1       24.83       24.79      0.28 o 
  -4   0   1      758.24      751.76      4.86 o 
  -3   0   1      158.72      159.50      1.20 o 
  -2   0   1        5.34        4.82      0.14 o 
  -1   0   1     1617.24     1520.95     10.57 o 
   0   0   1      258.35      225.62      3.02 o 
   1   0   1     2483.40     1919.65     34.98 o 
   2   0   1      262.76      229.83      3.21 o 
   3   0   1      656.28      639.27      6.20 o 
   4   0   1       15.77       26.98      0.38 o 
   5   0   1      190.46      214.61      2.03 o 
   6   0   1      170.42      155.45      2.00 o 
   7   0   1        0.97        0.97      0.27 o 
   8   0   1       13.02       12.48      0.77 o 
   9   0   1        2.14        1.45      0.73 o 
  10   0   1        3.65        2.75      1.13 o 
  -9   1   1       48.52       50.78      1.59 o 
  -8   1   1       54.46       54.01      1.28 o 
  -7   1   1        1.70        2.77      0.31 o 
  -6   1   1        2.33        2.31      0.18 o 
  -5   1   1       10.28        9.67      0.27 o 
  -4   1   1        0.24        0.22      0.05 o 
  -3   1   1       66.08       76.99      0.71 o 
  -2   1   1      110.86      102.86      1.06 o 
  -1   1   1     4727.13     4331.08     29.76 o 
   0   1   1       13.54       10.04      0.17 o 
   1   1   1     4071.70     3543.21     38.76 o 
   2   1   1      276.39      273.83      2.74 o 
   3   1   1      165.04      163.82      1.44 o 
   4   1   1        0.16        0.21      0.07 o 
   5   1   1      585.48      582.02      4.96 o 
   6   1   1      104.89       98.54      1.31 o 
   7   1   1       47.77       50.37      1.16 o 
   8   1   1       63.71       61.96      1.12 o 
   9   1   1      122.33      120.19      3.03 o 
  10   1   1       59.56       58.58      1.65 o 
  -8   2   1        3.23        3.00      0.57 o 
  -7   2   1      151.03      146.32      3.10 o 
  -6   2   1       91.77       93.72      1.45 o 
  -5   2   1       45.64       46.60      0.66 o 
  -4   2   1        5.76        9.01      0.23 o 
  -3   2   1        5.01        9.22      0.20 o 
  -2   2   1      354.67      346.55      2.42 o 
  -1   2   1      217.81      275.29      1.83 o 
   0   2   1      485.35      541.08      3.28 o 
   1   2   1    23879.50    14255.58    148.81 o 
   2   2   1      316.89      324.78      2.04 o 
   3   2   1      903.12      829.35      5.19 o 
   4   2   1     2336.89     2356.82     17.76 o 
   5   2   1       15.27        7.81      0.21 o 
   6   2   1       14.90       24.43      0.50 o 
   7   2   1       30.94       31.47      0.67 o 
   8   2   1      112.26       98.87      1.51 o 
   9   2   1       95.14       94.85      1.73 o 
  10   2   1        3.89        3.59      0.56 o 
  -8   3   1       21.18       21.30      1.53 o 
  -7   3   1      124.67      123.90      2.20 o 
  -6   3   1       40.89       38.85      0.91 o 
  -5   3   1      122.81      116.33      1.66 o 
  -4   3   1       19.55       21.40      0.47 o 
  -3   3   1      274.88      260.03      2.01 o 
  -2   3   1      375.13      487.34      2.99 o 
  -1   3   1      211.71      224.18      1.53 o 
   0   3   1     5919.31     5427.76     36.42 o 
   1   3   1      403.83      399.86      2.76 o 
   2   3   1      795.02      842.92      5.69 o 
   3   3   1      256.00      242.53      1.67 o 
   4   3   1     1812.32     1817.02     10.91 o 
   5   3   1      171.06      180.13      1.23 o 
   6   3   1        1.30        0.76      0.13 o 
   7   3   1        1.78        1.51      0.16 o 
   8   3   1       11.10       12.78      0.49 o 
   9   3   1       67.67       59.15      1.53 o 
  10   3   1       30.63       34.11      1.22 o 
  -7   4   1        3.47        3.15      0.64 o 
  -6   4   1        0.04        0.03      0.55 o 
  -5   4   1        8.97        7.50      0.45 o 
  -4   4   1        0.58        1.42      0.25 o 
  -3   4   1      279.91      285.43      2.69 o 
  -2   4   1      516.12      519.66      4.38 o 
  -1   4   1     1222.38     1291.07      7.88 o 
   0   4   1      387.30      413.16      2.76 o 
   1   4   1      854.18      915.66      6.42 o 
   2   4   1      127.40      120.40      1.02 o 
   3   4   1       29.59       35.55      0.39 o 
   4   4   1       21.01       16.76      0.28 o 
   5   4   1       21.88       27.90      0.35 o 
   6   4   1       12.88       15.20      0.27 o 
   7   4   1       85.61       80.59      0.96 o 
   8   4   1       70.94       64.11      0.97 o 
   9   4   1      197.93      192.61      3.38 o 
  10   4   1       33.62       32.30      1.94 o 
  11   4   1        0.01        0.22      0.46 o 
  -6   5   1       58.04       64.11      1.95 o 
  -5   5   1        3.38        2.85      0.44 o 
  -4   5   1       60.41       57.82      1.03 o 
  -3   5   1       82.13       82.63      1.03 o 
  -2   5   1       79.80       76.31      0.94 o 
  -1   5   1       36.20       30.60      0.47 o 
   0   5   1     1851.74     1884.45     12.44 o 
   1   5   1      366.05      386.33      2.96 o 
   2   5   1        4.98        3.66      0.15 o 
   3   5   1       92.29       97.53      0.81 o 
   4   5   1      352.74      382.26      2.31 o 
   5   5   1        1.54        1.66      0.10 o 
   6   5   1       77.26       67.77      0.66 o 
   7   5   1      231.98      234.43      1.94 o 
   8   5   1       13.70       10.22      0.39 o 
   9   5   1       11.83       13.14      0.68 o 
  10   5   1        3.29        1.65      0.46 o 
  11   5   1        7.96        7.41      0.91 o 
  -5   6   1       36.02       35.51      1.14 o 
  -4   6   1      107.05      103.85      1.90 o 
  -3   6   1      158.15      161.89      3.03 o 
  -2   6   1       16.99       14.88      0.74 o 
  -1   6   1       37.91       43.75      0.63 o 
   0   6   1      109.47      106.68      1.00 o 
   1   6   1      271.26      320.25      2.17 o 
   2   6   1       34.27       37.41      0.42 o 
   3   6   1       15.32       21.91      0.30 o 
   4   6   1       80.83       75.42      0.62 o 
   5   6   1      122.14      136.41      1.05 o 
   6   6   1       34.14       29.90      0.47 o 
   7   6   1        9.78        8.67      0.27 o 
   8   6   1        0.22        0.00      0.15 o 
   9   6   1        0.31        0.00      0.25 o 
  10   6   1        1.53        1.54      0.49 o 
  11   6   1        0.59        0.40      0.61 o 
  -4   7   1        8.44        8.73      0.78 o 
  -3   7   1        1.43        2.51      0.72 o 
  -2   7   1        1.61        0.25      0.41 o 
  -1   7   1        3.59        4.64      0.35 o 
   0   7   1        0.00        0.52      0.15 o 
   1   7   1        0.42        0.38      0.14 o 
   2   7   1        0.05        0.47      0.15 o 
   3   7   1       42.44       46.05      0.49 o 
   4   7   1        6.40        7.11      0.26 o 
   5   7   1      155.99      147.77      1.27 o 
   6   7   1       53.77       55.69      0.66 o 
   7   7   1       15.40       12.65      0.35 o 
   8   7   1        6.58        4.70      0.40 o 
   9   7   1        4.18        4.27      0.54 o 
  10   7   1        1.69        1.85      0.35 o 
  -3   8   1        3.71        3.83      0.69 o 
  -2   8   1        0.14        0.49      0.43 o 
  -1   8   1       11.46       13.15      0.70 o 
   0   8   1        0.05        0.00      0.19 o 
   1   8   1       15.49       14.92      0.51 o 
   2   8   1      180.78      183.39      1.84 o 
   3   8   1       71.34       67.96      0.92 o 
   4   8   1        0.72        1.67      0.26 o 
   5   8   1       40.35       39.23      0.58 o 
   6   8   1      158.35      168.26      1.53 o 
   7   8   1       79.47       87.57      1.02 o 
   8   8   1       23.32       22.46      0.51 o 
   9   8   1        1.15        1.42      0.38 o 
  10   8   1        0.37        1.06      0.35 o 
  -2   9   1        2.12        1.27      0.52 o 
  -1   9   1        9.67       10.65      2.12 o 
   0   9   1       13.14       11.41      0.94 o 
   1   9   1        8.64        7.11      0.51 o 
   2   9   1       22.21       22.24      0.65 o 
   3   9   1      112.19      112.05      1.70 o 
   4   9   1       44.80       50.78      0.93 o 
   5   9   1        0.00        0.00      0.14 o 
   6   9   1        8.00        4.69      0.28 o 
   7   9   1        4.08        1.44      0.22 o 
   8   9   1        2.50        4.35      0.31 o 
   9   9   1       10.98        9.47      0.63 o 
   0  10   1        1.99        1.36      0.76 o 
   1  10   1        0.63        0.45      0.61 o 
   2  10   1       12.13       12.06      0.80 o 
   3  10   1        6.55        6.38      0.51 o 
   4  10   1        2.49        4.45      0.46 o 
   5  10   1        7.49        8.99      0.52 o 
   6  10   1        1.25        1.50      0.30 o 
   7  10   1        9.25        9.68      0.72 o 
   8  10   1       31.25       27.17      0.82 o 
   9  10   1        0.06        0.22      0.34 o 
   3  11   1        1.90        3.12      0.44 o 
   4  11   1        1.27        1.23      0.38 o 
   5  11   1        0.37        0.00      0.29 o 
   6  11   1        0.73        0.55      0.36 o 
   7  11   1        4.69        5.86      0.57 o 
  -7 -10   2        9.24        9.89      0.70 o 
  -6 -10   2        5.12        6.73      0.58 o 
  -5 -10   2        0.90        0.29      0.64 o 
  -4 -10   2        5.44        6.66      1.21 o 
  -3 -10   2        0.05        0.23      0.58 o 
  -2 -10   2        0.97        2.58      0.62 o 
  -8  -9   2        3.95        5.55      0.59 o 
  -7  -9   2        0.94        0.90      0.38 o 
  -6  -9   2       88.08       91.36      2.23 o 
  -5  -9   2        3.91        3.23      0.34 o 
  -4  -9   2        4.00        3.18      0.36 o 
  -3  -9   2       21.70       16.56      0.81 o 
  -2  -9   2       28.97       30.10      0.89 o 
  -1  -9   2        3.33        3.18      0.48 o 
   0  -9   2        0.01        0.03      0.61 o 
   1  -9   2        0.04        0.00      0.76 o 
  -9  -8   2       74.16       78.19      1.54 o 
  -8  -8   2        0.78        0.60      0.27 o 
  -7  -8   2       20.34       22.08      0.92 o 
  -6  -8   2       46.45       41.96      0.97 o 
  -5  -8   2       39.82       36.65      0.76 o 
  -4  -8   2        0.22        0.50      0.21 o 
  -3  -8   2        0.67        0.87      0.18 o 
  -2  -8   2        0.41        0.52      0.25 o 
  -1  -8   2       18.29       19.72      0.60 o 
   0  -8   2       12.01        8.32      1.21 o 
   1  -8   2        8.85        9.83      1.36 o 
   2  -8   2        1.85        3.14      0.76 o 
   3  -8   2        3.18        3.45      0.87 o 
 -10  -7   2       19.99       22.28      0.88 o 
  -9  -7   2       17.99       19.77      0.89 o 
  -8  -7   2        0.00        0.00      0.23 o 
  -7  -7   2      125.51      129.28      1.36 o 
  -6  -7   2       18.99       18.63      0.45 o 
  -5  -7   2        2.31        1.99      0.19 o 
  -4  -7   2       17.54       17.52      0.39 o 
  -3  -7   2       58.94       60.96      0.83 o 
  -2  -7   2      167.66      159.69      2.15 o 
  -1  -7   2      141.32      132.64      2.04 o 
   0  -7   2       22.05       19.51      0.94 o 
   1  -7   2        0.65        0.29      0.35 o 
   2  -7   2       53.98       54.66      1.53 o 
   3  -7   2        0.07        0.01      0.62 o 
   4  -7   2        0.03        0.00      0.62 o 
 -10  -6   2       12.53       13.89      0.92 o 
  -9  -6   2       31.01       31.13      0.69 o 
  -8  -6   2        2.42        1.79      0.21 o 
  -7  -6   2       11.83       12.07      0.37 o 
  -6  -6   2      231.53      213.79      1.82 o 
  -5  -6   2       91.55       89.96      0.84 o 
  -4  -6   2       22.43       17.67      0.33 o 
  -3  -6   2       70.09       74.80      0.76 o 
  -2  -6   2       46.41       38.02      0.51 o 
  -1  -6   2        6.53        7.45      0.30 o 
   0  -6   2       88.68       87.27      1.28 o 
   1  -6   2      185.79      176.93      3.06 o 
   2  -6   2      331.72      347.88      5.68 o 
   3  -6   2      150.23      160.42      3.85 o 
   4  -6   2        7.29        5.05      0.87 o 
   5  -6   2       10.31        7.78      1.09 o 
 -10  -5   2       22.59       22.98      0.90 o 
  -9  -5   2       14.56       16.35      0.63 o 
  -8  -5   2        6.04        7.02      0.37 o 
  -7  -5   2      696.71      703.13      5.15 o 
  -6  -5   2       63.21       64.24      0.70 o 
  -5  -5   2        4.82        6.83      0.22 o 
  -4  -5   2       89.12      101.12      0.79 o 
  -3  -5   2       47.09       47.12      0.49 o 
  -2  -5   2       41.22       51.21      0.61 o 
  -1  -5   2        0.18        0.67      0.12 o 
   0  -5   2       52.06       63.41      0.82 o 
   1  -5   2      119.54      116.25      1.87 o 
   2  -5   2       13.02       13.49      1.72 o 
   3  -5   2       29.63       31.29      1.11 o 
   4  -5   2      156.33      158.97      3.01 o 
   5  -5   2      100.60       96.93      2.43 o 
   6  -5   2        8.83        8.36      1.12 o 
 -10  -4   2       10.62       11.08      0.67 o 
  -9  -4   2        4.36        3.69      0.72 o 
  -8  -4   2       25.97       25.16      0.50 o 
  -7  -4   2       89.31       98.72      0.99 o 
  -6  -4   2      145.93      140.68      1.15 o 
  -5  -4   2      119.88      117.62      0.94 o 
  -4  -4   2      546.07      530.18      3.32 o 
  -3  -4   2        0.48        0.49      0.07 o 
  -2  -4   2       60.80       67.06      0.80 o 
  -1  -4   2       91.60      111.63      1.16 o 
   0  -4   2        2.53        1.44      0.10 o 
   1  -4   2       48.03       55.10      0.58 o 
   2  -4   2      172.12      161.58      2.19 o 
   3  -4   2      375.01      360.12      6.65 o 
   4  -4   2       33.74       34.93      4.01 o 
   5  -4   2       29.89       27.59      1.48 o 
   6  -4   2       11.48       10.74      1.12 o 
   7  -4   2       21.36       17.33      1.45 o 
 -10  -3   2        2.26        3.95      0.46 o 
  -9  -3   2       10.87       11.56      0.65 o 
  -8  -3   2      135.99      134.12      1.57 o 
  -7  -3   2     1032.42     1010.66      6.94 o 
  -6  -3   2      321.16      313.99      2.12 o 
  -5  -3   2      137.43      140.14      1.04 o 
  -4  -3   2       24.30       23.01      0.32 o 
  -3  -3   2        1.75        0.86      0.08 o 
  -2  -3   2      190.92      172.47      1.24 o 
  -1  -3   2        4.57        2.24      0.12 o 
   0  -3   2        1.96        3.89      0.14 o 
   1  -3   2      170.33      167.65      1.74 o 
   2  -3   2      324.00      298.62      3.04 o 
   3  -3   2      168.96      158.95      3.18 o 
   4  -3   2       53.03       50.28      1.59 o 
   5  -3   2      135.01      133.05      3.16 o 
   6  -3   2      105.08      105.18      2.90 o 
   7  -3   2        8.22        7.09      0.98 o 
   8  -3   2        5.03        5.66      1.36 o 
 -10  -2   2       53.01       55.54      1.95 o 
  -9  -2   2       20.66       22.40      0.81 o 
  -8  -2   2        0.02        0.00      0.22 o 
  -7  -2   2      367.49      378.65      2.90 o 
  -6  -2   2      134.05      126.78      1.08 o 
  -5  -2   2       41.50       42.75      0.44 o 
  -4  -2   2       58.62       60.85      0.67 o 
  -3  -2   2      304.94      316.20      2.20 o 
  -2  -2   2        2.42        2.82      0.11 o 
  -1  -2   2      597.01      586.40      4.43 o 
   0  -2   2      562.10      588.92      6.95 o 
   1  -2   2      292.66      285.28      2.93 o 
   2  -2   2      352.25      332.56      6.93 o 
   3  -2   2       69.54       62.13      0.69 o 
   4  -2   2      123.62      114.37      1.81 o 
   5  -2   2       15.00       19.40      1.01 o 
   6  -2   2       73.76       71.49      2.18 o 
   7  -2   2       12.11       14.32      1.21 o 
   8  -2   2        2.34        1.70      0.68 o 
 -10  -1   2        6.91        4.92      1.59 o 
  -9  -1   2        0.13        0.17      0.34 o 
  -8  -1   2        0.67        1.40      0.24 o 
  -7  -1   2       39.40       38.69      0.63 o 
  -6  -1   2       37.79       32.83      0.40 o 
  -5  -1   2       58.88       59.10      0.55 o 
  -4  -1   2       37.62       35.78      0.42 o 
  -3  -1   2      615.13      681.41      5.18 o 
  -2  -1   2     2663.43     2707.32     18.89 o 
  -1  -1   2       14.33       19.89      0.42 o 
   0  -1   2      895.52      938.99     19.73 o 
   1  -1   2     1370.42     1353.26     14.14 o 
   2  -1   2      311.54      309.01      3.15 o 
   3  -1   2       36.28       36.05      0.61 o 
   4  -1   2      811.96      836.05      8.03 o 
   5  -1   2        4.58        2.90      0.19 o 
   6  -1   2        0.28        0.00      0.45 o 
   7  -1   2        8.89        8.83      0.87 o 
   8  -1   2       33.22       34.53      1.62 o 
   9  -1   2       51.69       60.31      2.65 o 
  -9   0   2       52.57       53.42      1.90 o 
  -8   0   2        0.04        0.01      0.24 o 
  -7   0   2       34.71       34.19      0.65 o 
  -6   0   2       16.78       13.91      0.36 o 
  -5   0   2       56.18       51.66      0.55 o 
  -4   0   2      632.92      627.27      4.28 o 
  -3   0   2     1207.67     1185.54      9.70 o 
  -2   0   2     3679.04     3660.39     26.87 o 
  -1   0   2      302.99      319.87      3.29 o 
   0   0   2       57.20       52.00      0.87 o 
   1   0   2     5945.43     4751.00    165.22 o 
   2   0   2    11032.38     6466.74    157.46 o 
   3   0   2      150.84      159.31      2.12 o 
   4   0   2      183.36      170.06      1.92 o 
   5   0   2        5.95        6.15      0.15 o 
   6   0   2      310.26      301.44      3.59 o 
   7   0   2        5.95        5.38      0.44 o 
   8   0   2       53.09       51.14      1.38 o 
   9   0   2       27.80       29.90      1.59 o 
  10   0   2       33.48       41.80      2.07 o 
  -9   1   2       36.79       36.46      1.62 o 
  -8   1   2       70.45       74.70      1.35 o 
  -7   1   2        8.95        9.54      0.42 o 
  -6   1   2       27.32       25.05      0.49 o 
  -5   1   2        8.85        8.65      0.23 o 
  -4   1   2        2.19        2.47      0.13 o 
  -3   1   2      277.27      279.67      2.23 o 
  -2   1   2      548.68      516.60      5.61 o 
  -1   1   2    12849.97     9974.56    130.72 o 
   0   1   2     1980.51     1942.74     12.43 o 
   1   1   2        7.52       10.52      0.20 o 
   2   1   2     3799.82     3370.43     36.65 o 
   3   1   2       82.87       90.19      1.31 o 
   4   1   2       62.97       88.67      1.22 o 
   5   1   2       23.03       25.38      0.38 o 
   6   1   2       26.10       23.63      0.53 o 
   7   1   2       36.12       34.91      0.79 o 
   8   1   2        0.53        0.81      0.45 o 
   9   1   2        0.87        0.00      0.53 o 
  10   1   2       15.45       14.23      1.89 o 
  -8   2   2        5.65        5.54      0.68 o 
  -7   2   2       12.16       11.90      0.51 o 
  -6   2   2       23.36       21.24      0.49 o 
  -5   2   2        0.22        1.17      0.16 o 
  -4   2   2       77.66       72.42      0.66 o 
  -3   2   2       47.68       47.66      0.54 o 
  -2   2   2      117.09      106.55      1.05 o 
  -1   2   2      376.30      446.07      3.34 o 
   0   2   2      668.72      707.87      4.72 o 
   1   2   2      178.73      208.93      1.40 o 
   2   2   2      506.15      499.07      3.80 o 
   3   2   2        1.48        2.10      0.11 o 
   4   2   2       58.20       59.04      0.61 o 
   5   2   2     1215.33     1302.70     10.80 o 
   6   2   2       27.87       28.81      0.79 o 
   7   2   2      214.74      196.06      2.51 o 
   8   2   2       97.23       97.51      1.99 o 
   9   2   2       56.58       59.14      1.59 o 
  10   2   2       13.30       15.68      2.27 o 
  -8   3   2       14.09       14.98      1.06 o 
  -7   3   2        8.74       10.57      0.85 o 
  -6   3   2       40.68       41.24      0.85 o 
  -5   3   2        4.53        4.58      0.26 o 
  -4   3   2       15.46       14.83      0.33 o 
  -3   3   2      527.18      536.73      3.31 o 
  -2   3   2      145.65      141.95      1.18 o 
  -1   3   2     1284.39     1266.32      9.27 o 
   0   3   2     1840.42     1968.44     15.29 o 
   1   3   2      772.61      839.01      5.85 o 
   2   3   2      326.51      387.30      2.70 o 
   3   3   2      823.33      832.62      5.31 o 
   4   3   2       36.98       34.65      0.45 o 
   5   3   2        8.51       15.22      0.30 o 
   6   3   2       14.69       14.98      0.38 o 
   7   3   2      290.05      284.51      3.19 o 
   8   3   2      151.24      144.33      1.91 o 
   9   3   2       12.56       12.90      0.53 o 
  10   3   2      137.78      137.39      2.70 o 
  11   3   2       52.04       47.53      1.70 o 
  -7   4   2        0.85        0.02      0.51 o 
  -6   4   2       86.51       80.11      1.64 o 
  -5   4   2      103.50       97.60      1.32 o 
  -4   4   2      319.75      328.25      3.15 o 
  -3   4   2       88.52       76.05      0.82 o 
  -2   4   2        3.25        2.36      0.14 o 
  -1   4   2       67.94       54.21      0.59 o 
   0   4   2       23.17       29.15      0.36 o 
   1   4   2      165.45      189.53      1.68 o 
   2   4   2        0.09        0.00      0.05 o 
   3   4   2        1.51        1.54      0.10 o 
   4   4   2       92.47       86.65      0.76 o 
   5   4   2     5228.79     5239.17     39.42 o 
   6   4   2       18.96       17.20      0.42 o 
   7   4   2        1.46        1.35      0.15 o 
   8   4   2        0.56        0.67      0.20 o 
   9   4   2       16.75       15.35      0.59 o 
  10   4   2       11.71        9.57      0.62 o 
  11   4   2        0.04        0.00      0.44 o 
  -6   5   2       47.95       46.65      2.91 o 
  -5   5   2       52.32       53.55      1.17 o 
  -4   5   2       95.71       88.98      1.26 o 
  -3   5   2        0.14        0.21      0.15 o 
  -2   5   2       88.98       91.10      0.95 o 
  -1   5   2      624.05      730.42      4.89 o 
   0   5   2      986.73     1080.00      6.88 o 
   1   5   2     1242.53     1254.94      8.25 o 
   2   5   2      352.69      339.37      2.57 o 
   3   5   2        1.14        1.69      0.17 o 
   4   5   2       20.65       20.11      0.29 o 
   5   5   2      428.02      434.81      2.65 o 
   6   5   2        0.32        2.29      0.38 o 
   7   5   2        2.53        2.49      0.21 o 
   8   5   2       45.30       43.03      0.73 o 
   9   5   2        0.20        0.00      0.21 o 
  10   5   2       46.81       44.28      1.97 o 
  11   5   2       14.47       13.24      0.90 o 
  -5   6   2        0.11        0.19      0.40 o 
  -4   6   2        6.05        8.91      0.62 o 
  -3   6   2        0.21        0.54      0.18 o 
  -2   6   2       90.21       77.32      0.96 o 
  -1   6   2        4.96        3.65      0.18 o 
   0   6   2       91.22      108.36      1.00 o 
   1   6   2       15.66       14.78      0.28 o 
   2   6   2      507.96      542.86      3.50 o 
   3   6   2      806.52      799.32      4.68 o 
   4   6   2        2.83        3.86      0.15 o 
   5   6   2      277.35      284.16      1.97 o 
   6   6   2       46.43       53.73      0.54 o 
   7   6   2        7.02        5.28      0.26 o 
   8   6   2        7.57        6.59      0.33 o 
   9   6   2        6.56        4.27      0.36 o 
  10   6   2       62.92       60.88      2.33 o 
  11   6   2        8.16        7.26      0.70 o 
  -4   7   2        4.84        6.17      0.71 o 
  -3   7   2        0.31        0.96      0.45 o 
  -2   7   2       21.39       20.97      0.72 o 
  -1   7   2        5.93        5.08      0.27 o 
   0   7   2        4.22        2.63      0.22 o 
   1   7   2      250.41      252.32      2.00 o 
   2   7   2      251.17      254.19      1.89 o 
   3   7   2      179.61      179.99      1.29 o 
   4   7   2      241.14      247.54      1.62 o 
   5   7   2      188.24      194.48      1.54 o 
   6   7   2        3.92        3.26      0.18 o 
   7   7   2        2.67        3.19      0.21 o 
   8   7   2        0.05        0.00      0.18 o 
   9   7   2        3.15        2.48      0.41 o 
  10   7   2        0.43        0.00      0.24 o 
  11   7   2        0.35        0.00      0.50 o 
  -3   8   2        1.27        2.04      0.59 o 
  -2   8   2       18.15       17.40      0.98 o 
  -1   8   2       22.34       20.42      0.65 o 
   0   8   2       43.50       44.00      0.97 o 
   1   8   2       82.24       77.50      1.13 o 
   2   8   2       65.27       59.49      0.78 o 
   3   8   2       28.46       27.58      0.54 o 
   4   8   2       40.47       49.88      0.65 o 
   5   8   2       42.07       39.92      0.57 o 
   6   8   2       17.51       20.16      0.44 o 
   7   8   2       24.54       25.77      0.52 o 
   8   8   2        3.84        1.62      0.36 o 
   9   8   2        4.96        3.68      0.42 o 
  10   8   2        1.94        1.70      0.36 o 
  -2   9   2       16.06       14.06      1.59 o 
  -1   9   2       16.14       18.91      1.36 o 
   0   9   2        4.72        4.80      0.76 o 
   1   9   2        0.34        0.99      0.35 o 
   2   9   2       13.05        8.38      0.52 o 
   3   9   2       36.60       39.42      0.61 o 
   4   9   2       12.13       15.38      0.47 o 
   5   9   2        5.94        6.86      0.29 o 
   6   9   2       29.38       24.62      0.49 o 
   7   9   2       12.02       10.32      0.43 o 
   8   9   2        0.61        0.16      0.28 o 
   9   9   2        5.65        5.04      0.47 o 
  10   9   2        0.13        0.00      0.37 o 
   0  10   2        9.96       12.55      1.36 o 
   1  10   2        2.31        2.01      0.42 o 
   2  10   2       24.55       20.74      0.86 o 
   3  10   2        7.35        8.36      1.02 o 
   4  10   2       24.61       26.32      0.94 o 
   5  10   2        0.26        0.00      0.19 o 
   6  10   2        8.30        7.63      0.66 o 
   7  10   2       12.60       12.67      0.58 o 
   8  10   2        2.90        3.38      0.59 o 
   9  10   2        5.58        7.10      0.72 o 
   2  11   2        1.07        1.82      0.44 o 
   3  11   2        1.99        3.84      0.80 o 
   4  11   2        1.07        0.62      0.38 o 
   5  11   2        0.80        1.28      0.34 o 
   6  11   2        5.46        5.17      0.52 o 
   7  11   2        3.61        4.87      0.45 o 
  -5 -10   3       37.32       31.78      3.57 o 
  -4 -10   3        5.04        3.90      0.71 o 
  -3 -10   3        0.51        0.24      0.68 o 
  -7  -9   3        2.77        2.95      0.46 o 
  -6  -9   3       17.63       20.03      0.95 o 
  -5  -9   3        2.37        2.00      0.44 o 
  -4  -9   3       34.35       35.16      1.06 o 
  -3  -9   3        2.43        3.67      0.47 o 
  -2  -9   3       15.12       14.19      1.05 o 
  -1  -9   3        5.14        4.84      1.21 o 
   0  -9   3        3.88        4.99      1.06 o 
  -8  -8   3       15.58       14.84      1.03 o 
  -7  -8   3        0.80        1.18      0.38 o 
  -6  -8   3       53.38       58.89      1.16 o 
  -5  -8   3      125.07      129.23      1.42 o 
  -4  -8   3       26.70       23.50      0.73 o 
  -3  -8   3       44.03       46.27      0.99 o 
  -2  -8   3       12.35       11.26      1.11 o 
  -1  -8   3        0.50        0.39      0.50 o 
   0  -8   3       28.20       30.10      1.97 o 
   1  -8   3       37.67       43.56      2.42 o 
   2  -8   3       11.60       13.12      2.12 o 
  -9  -7   3       44.34       49.35      1.27 o 
  -8  -7   3       33.01       30.95      0.92 o 
  -7  -7   3       30.03       29.68      0.82 o 
  -6  -7   3       12.56       14.11      0.53 o 
  -5  -7   3      161.99      161.61      1.46 o 
  -4  -7   3       94.34       94.45      1.14 o 
  -3  -7   3        0.84        0.73      0.21 o 
  -2  -7   3       28.10       26.84      0.62 o 
  -1  -7   3       17.32       15.21      0.75 o 
   0  -7   3       49.42       51.15      1.36 o 
   1  -7   3        6.06        7.74      0.89 o 
   2  -7   3        0.91        1.13      0.62 o 
   3  -7   3        5.03        6.33      1.13 o 
   4  -7   3        0.23        0.96      1.44 o 
  -9  -6   3       32.37       31.91      0.87 o 
  -8  -6   3       60.06       68.30      1.02 o 
  -7  -6   3        3.50        3.57      0.24 o 
  -6  -6   3       34.76       36.57      0.66 o 
  -5  -6   3        6.45        7.66      0.31 o 
  -4  -6   3        0.09        0.17      0.13 o 
  -3  -6   3       40.21       41.04      0.62 o 
  -2  -6   3       38.32       43.95      0.65 o 
  -1  -6   3        0.04        0.08      0.18 o 
   0  -6   3       43.04       36.37      2.08 o 
   1  -6   3      150.20      142.76      2.84 o 
   2  -6   3       43.60       46.24      1.85 o 
   3  -6   3       16.77       20.56      1.28 o 
   4  -6   3        0.58        0.00      0.83 o 
   5  -6   3        9.54        7.86      1.03 o 
 -10  -5   3        3.83        2.70      0.46 o 
  -9  -5   3        4.78        3.90      0.36 o 
  -8  -5   3       96.64       93.15      1.05 o 
  -7  -5   3      429.62      426.42      3.30 o 
  -6  -5   3        6.24        5.62      0.26 o 
  -5  -5   3       36.31       34.67      0.51 o 
  -4  -5   3        0.87        0.74      0.12 o 
  -3  -5   3       41.52       59.92      0.67 o 
  -2  -5   3       51.55       41.02      0.64 o 
  -1  -5   3      144.17      145.19      1.53 o 
   0  -5   3       51.44       51.51      0.93 o 
   1  -5   3      264.26      240.67      3.98 o 
   2  -5   3       96.34       84.68      2.80 o 
   3  -5   3      320.23      321.50      6.25 o 
   4  -5   3        9.67       10.76      0.82 o 
   5  -5   3        6.55        5.86      0.68 o 
   6  -5   3       70.81       74.90      3.25 o 
 -10  -4   3       24.03       24.05      0.93 o 
  -9  -4   3       92.76       93.72      1.81 o 
  -8  -4   3       56.11       54.14      0.85 o 
  -7  -4   3       19.51       18.70      0.44 o 
  -6  -4   3      252.86      256.18      1.97 o 
  -5  -4   3      191.54      197.06      1.48 o 
  -4  -4   3       66.64       60.98      0.60 o 
  -3  -4   3       88.04       99.19      0.99 o 
  -2  -4   3       12.86       13.73      0.49 o 
  -1  -4   3       84.20       70.72      0.79 o 
   0  -4   3        3.77        4.29      0.14 o 
   1  -4   3       22.35       20.79      0.49 o 
   2  -4   3      141.55      143.94      2.80 o 
   3  -4   3      940.08      903.31     11.81 o 
   4  -4   3      244.72      236.25      4.83 o 
   5  -4   3      139.92      142.12      3.52 o 
   6  -4   3        0.50        0.40      0.91 o 
   7  -4   3        0.97        1.06      0.73 o 
 -10  -3   3        0.13        0.41      0.37 o 
  -9  -3   3      111.34      118.77      2.07 o 
  -8  -3   3        3.83        4.54      0.27 o 
  -7  -3   3      196.44      202.43      1.76 o 
  -6  -3   3      489.72      489.54      3.43 o 
  -5  -3   3      143.60      143.79      1.17 o 
  -4  -3   3       95.41      100.40      0.85 o 
  -3  -3   3      174.94      205.95      1.47 o 
  -2  -3   3      224.81      224.34      2.07 o 
  -1  -3   3       42.73       40.29      0.50 o 
   0  -3   3       33.36       45.33      0.71 o 
   1  -3   3        2.24        2.89      0.18 o 
   2  -3   3      284.99      303.54      2.91 o 
   3  -3   3        8.12        9.89      0.48 o 
   4  -3   3       15.37       12.65      1.21 o 
   5  -3   3      191.54      188.60      4.61 o 
   6  -3   3      118.13      115.86      3.05 o 
   7  -3   3        0.00        0.00      0.68 o 
   8  -3   3       10.88       10.15      2.27 o 
 -10  -2   3        3.23        3.57      0.48 o 
  -9  -2   3        0.10        0.41      0.48 o 
  -8  -2   3       34.13       36.04      0.76 o 
  -7  -2   3       15.12       14.97      0.52 o 
  -6  -2   3        8.33        8.92      0.27 o 
  -5  -2   3       41.14       36.94      0.46 o 
  -4  -2   3      185.91      157.63      1.27 o 
  -3  -2   3      109.54      138.82      1.23 o 
  -2  -2   3      415.66      407.77      3.38 o 
  -1  -2   3        4.07        4.34      0.27 o 
   0  -2   3      691.00      645.66      6.93 o 
   1  -2   3       70.18       67.82      1.00 o 
   2  -2   3     1697.52     1810.04     17.45 o 
   3  -2   3      111.99      107.66      1.27 o 
   4  -2   3       60.14       49.32      1.17 o 
   5  -2   3       95.98      101.14      2.46 o 
   6  -2   3       66.96       75.54      2.21 o 
   7  -2   3        4.23        3.57      1.44 o 
   8  -2   3        7.09        9.53      1.12 o 
  -9  -1   3       10.24       14.05      1.09 o 
  -8  -1   3       36.51       38.62      1.02 o 
  -7  -1   3        4.12        5.40      0.26 o 
  -6  -1   3      202.34      212.08      1.70 o 
  -5  -1   3      542.03      518.61      3.21 o 
  -4  -1   3     2489.79     2558.97     15.22 o 
  -3  -1   3       83.42       91.27      0.86 o 
  -2  -1   3      243.94      206.96      1.57 o 
  -1  -1   3       13.48       14.19      0.21 o 
   0  -1   3     2867.97     2737.71     35.95 o 
   1  -1   3      108.83      113.27      1.53 o 
   2  -1   3     2539.01     2399.90     22.78 o 
   3  -1   3      914.37      916.03      8.95 o 
   4  -1   3       13.41       17.77      0.39 o 
   5  -1   3       23.65       23.18      0.91 o 
   6  -1   3        4.78        4.01      0.53 o 
   7  -1   3       35.38       33.39      3.33 o 
   8  -1   3        9.04       10.24      1.03 o 
   9  -1   3       14.02       17.53      1.51 o 
  -9   0   3        3.34        4.73      0.48 o 
  -8   0   3        3.45        3.98      0.44 o 
  -7   0   3       11.98        9.74      0.44 o 
  -6   0   3       68.42       75.72      0.78 o 
  -5   0   3        4.53        5.63      0.28 o 
  -4   0   3       11.25        7.89      0.22 o 
  -3   0   3     3502.62     3587.38     26.02 o 
  -2   0   3     3890.95     3923.99     28.50 o 
  -1   0   3      114.73      114.27      1.07 o 
   0   0   3      508.35      536.93      8.06 o 
   1   0   3     4520.05     4274.83     48.45 o 
   3   0   3      361.86      448.34      4.50 o 
   4   0   3       75.96       80.34      1.18 o 
   5   0   3        1.51        1.54      0.15 o 
   6   0   3       87.72       92.51      1.88 o 
   7   0   3       12.42        9.24      0.78 o 
   8   0   3        9.43        9.56      0.91 o 
   9   0   3        3.74        4.46      0.78 o 
  -9   1   3        0.18        0.07      0.53 o 
  -8   1   3       27.76       29.53      0.89 o 
  -7   1   3        1.57        2.94      0.32 o 
  -6   1   3       22.26       20.72      0.41 o 
  -5   1   3        1.19        0.25      0.09 o 
  -4   1   3      138.65      143.70      1.18 o 
  -3   1   3      127.71      128.62      1.28 o 
  -2   1   3      250.86      272.22      2.71 o 
  -1   1   3     2525.37     2573.30     19.50 o 
   0   1   3      457.55      475.65      4.44 o 
   1   1   3      502.84      526.64      5.75 o 
   2   1   3      611.52      679.41      7.36 o 
   3   1   3     1506.17     1488.14     17.59 o 
   4   1   3        1.63        4.34      0.32 o 
   5   1   3      730.41      726.37      7.58 o 
   6   1   3      240.74      222.10      8.84 o 
   7   1   3      154.74      153.75      2.88 o 
   8   1   3       19.48       21.80      1.15 o 
   9   1   3       30.91       31.34      1.97 o 
  10   1   3       26.07       25.62      1.62 o 
  -8   2   3       58.72       58.57      1.35 o 
  -7   2   3       30.16       35.04      0.95 o 
  -6   2   3       23.62       22.25      0.69 o 
  -5   2   3       87.94       94.80      1.06 o 
  -4   2   3       58.38       56.42      0.57 o 
  -3   2   3       13.97       12.15      0.29 o 
  -2   2   3       29.01       27.74      0.44 o 
  -1   2   3      780.62      792.41      6.94 o 
   0   2   3       97.82       87.00      0.74 o 
   1   2   3      208.05      182.55      1.53 o 
   2   2   3       91.88       83.04      1.11 o 
   3   2   3      927.00      843.60      9.28 o 
   4   2   3      105.87      100.12      1.25 o 
   5   2   3      687.24      675.15      6.60 o 
   6   2   3      126.28      122.22      1.67 o 
   7   2   3       71.45       68.11      1.43 o 
   8   2   3       67.91       65.67      1.56 o 
   9   2   3      211.91      203.93      4.58 o 
  10   2   3       19.81       21.54      1.51 o 
  -8   3   3        8.22        7.90      1.59 o 
  -7   3   3       46.75       48.54      1.21 o 
  -6   3   3        4.30        3.58      0.32 o 
  -5   3   3      112.45      103.33      1.28 o 
  -4   3   3        2.41        1.51      0.13 o 
  -3   3   3      240.91      239.58      1.64 o 
  -2   3   3       99.35       92.38      0.80 o 
  -1   3   3      106.17       89.36      0.89 o 
   0   3   3      710.82      813.13      6.76 o 
   1   3   3      431.93      439.30      3.31 o 
   2   3   3      343.59      324.01      3.17 o 
   3   3   3     1686.17     1756.03     14.00 o 
   4   3   3       38.02       46.23      0.70 o 
   5   3   3       90.20       77.56      0.80 o 
   6   3   3      850.09      872.65      8.04 o 
   7   3   3       28.58       30.27      1.46 o 
   8   3   3       12.73       15.12      0.67 o 
   9   3   3       29.89       32.39      1.10 o 
  10   3   3        0.39        0.94      0.64 o 
  11   3   3        6.34        5.81      0.98 o 
  -7   4   3       13.54       13.99      2.19 o 
  -6   4   3        4.39        3.45      0.50 o 
  -5   4   3        8.01        6.76      0.68 o 
  -4   4   3        1.46        2.31      0.17 o 
  -3   4   3        5.49        9.19      0.25 o 
  -2   4   3       40.01       37.48      0.43 o 
  -1   4   3      325.13      315.33      2.06 o 
   0   4   3      825.56      893.27      6.26 o 
   1   4   3      221.63      215.34      1.83 o 
   2   4   3      300.95      320.47      2.35 o 
   3   4   3       41.83       49.87      0.46 o 
   4   4   3       73.35       69.70      0.74 o 
   5   4   3        0.80        0.70      0.14 o 
   6   4   3      196.18      217.60      2.61 o 
   7   4   3        0.31        0.01      0.18 o 
   8   4   3      142.61      139.31      2.14 o 
   9   4   3      197.41      184.11      3.26 o 
  10   4   3       82.04       89.85      4.99 o 
  11   4   3       28.17       30.39      1.74 o 
  -6   5   3        0.03        0.00      0.61 o 
  -5   5   3       42.80       45.04      0.96 o 
  -4   5   3        9.95        9.79      0.41 o 
  -3   5   3       19.49       21.31      0.46 o 
  -2   5   3      425.49      428.82      3.07 o 
  -1   5   3       34.55       44.76      0.48 o 
   0   5   3      200.91      176.98      1.26 o 
   1   5   3     1341.48     1478.85      9.17 o 
   2   5   3       73.23       64.42      0.65 o 
   3   5   3        0.45        0.15      0.08 o 
   4   5   3      830.06      917.69      6.02 o 
   5   5   3       35.57       35.24      0.50 o 
   6   5   3      195.77      174.81      1.76 o 
   7   5   3        9.21        9.06      0.38 o 
   8   5   3      140.08      128.84      1.75 o 
   9   5   3        9.48        7.23      0.45 o 
  10   5   3        1.47        0.83      0.36 o 
  11   5   3       33.92       32.63      1.24 o 
  -5   6   3       17.45       20.72      1.51 o 
  -4   6   3       47.81       49.59      1.10 o 
  -3   6   3       99.14      102.13      1.41 o 
  -2   6   3      109.09      103.20      1.27 o 
  -1   6   3       34.73       34.46      0.76 o 
   0   6   3       80.31       79.61      0.80 o 
   1   6   3        8.26       11.07      0.30 o 
   2   6   3       62.54       57.87      0.59 o 
   3   6   3      168.39      162.21      1.15 o 
   4   6   3      188.63      191.54      1.37 o 
   5   6   3       16.26       16.91      0.32 o 
   6   6   3      310.28      336.88      2.82 o 
   7   6   3        0.04        0.42      0.17 o 
   8   6   3        2.32        2.12      0.20 o 
   9   6   3       51.85       46.29      1.10 o 
  10   6   3        0.40        0.65      0.56 o 
  11   6   3        4.53        5.10      0.64 o 
  -4   7   3       13.98       14.67      1.36 o 
  -3   7   3       28.68       28.65      1.36 o 
  -2   7   3        0.30        0.06      0.22 o 
  -1   7   3       11.08        9.24      0.39 o 
   0   7   3        4.89        3.48      0.31 o 
   1   7   3      245.55      259.45      2.18 o 
   2   7   3        5.57        6.47      0.23 o 
   3   7   3       90.13       90.60      0.78 o 
   4   7   3        0.14        0.20      0.13 o 
   5   7   3      371.61      375.35      2.66 o 
   6   7   3        0.48        0.27      0.13 o 
   7   7   3       71.49       71.11      0.91 o 
   8   7   3       47.67       44.27      0.79 o 
   9   7   3        1.87        0.56      0.21 o 
  10   7   3        0.43        0.49      0.58 o 
  11   7   3        7.98        6.03      0.65 o 
  -3   8   3       18.37       19.82      1.51 o 
  -2   8   3        0.45        0.00      0.36 o 
  -1   8   3        0.44        0.34      0.23 o 
   0   8   3        7.04        7.08      0.42 o 
   1   8   3        9.82        8.22      0.34 o 
   2   8   3      345.42      347.12      2.95 o 
   3   8   3      240.37      237.60      1.90 o 
   4   8   3      855.14      833.95      5.49 o 
   5   8   3       12.24       11.07      0.34 o 
   6   8   3       12.33       14.70      0.38 o 
   7   8   3        5.22        7.02      0.34 o 
   8   8   3       10.53       11.03      0.51 o 
   9   8   3        4.81        4.37      0.45 o 
  10   8   3        2.28        1.76      0.54 o 
  -2   9   3        0.85        0.30      0.61 o 
  -1   9   3        0.49        0.63      0.36 o 
   0   9   3        3.35        4.32      0.59 o 
   1   9   3        4.24        2.86      0.57 o 
   2   9   3        7.66        7.03      0.34 o 
   3   9   3       11.69       11.83      0.39 o 
   4   9   3       30.94       30.27      0.56 o 
   5   9   3      260.62      280.28      2.62 o 
   6   9   3       48.85       51.80      0.79 o 
   7   9   3        0.44        0.96      0.29 o 
   8   9   3        4.09        1.50      0.31 o 
   9   9   3        0.04        0.12      0.27 o 
  10   9   3        6.03        8.10      0.64 o 
   0  10   3        0.95        0.42      0.33 o 
   1  10   3       12.09       14.47      0.78 o 
   2  10   3       31.77       28.78      0.97 o 
   3  10   3       14.06       10.20      0.66 o 
   4  10   3       27.24       26.90      0.88 o 
   5  10   3        7.04        8.84      0.41 o 
   6  10   3       22.08       19.00      0.73 o 
   7  10   3        3.44        4.66      0.47 o 
   8  10   3        4.51        5.20      0.42 o 
   9  10   3        0.44        1.32      0.39 o 
   2  11   3       16.62       19.30      0.90 o 
   3  11   3       21.18       22.34      0.91 o 
   4  11   3        8.56        9.81      1.00 o 
   5  11   3        3.49        4.02      0.40 o 
   6  11   3        2.09        2.29      0.34 o 
   7  11   3        0.00        0.01      0.30 o 
   8  11   3        2.11        2.43      0.44 o 
  -6  -9   4        7.39        6.31      0.91 o 
  -5  -9   4       97.11      112.21      2.04 o 
  -4  -9   4       52.84       53.20      1.34 o 
  -3  -9   4       10.28        9.04      0.80 o 
  -2  -9   4        1.03        1.44      0.69 o 
  -1  -9   4        1.44        1.66      0.91 o 
  -8  -8   4       14.12       16.16      1.18 o 
  -7  -8   4        1.85        1.11      0.40 o 
  -6  -8   4        0.00        0.00      0.35 o 
  -5  -8   4        5.00        5.53      0.44 o 
  -4  -8   4      124.31      117.53      1.73 o 
  -3  -8   4       31.18       31.71      0.98 o 
  -2  -8   4        4.63        5.37      0.80 o 
  -1  -8   4        9.63        9.89      2.42 o 
   0  -8   4        1.19        2.09      0.62 o 
   1  -8   4        2.11        1.51      0.91 o 
   2  -8   4       10.76       14.42      1.34 o 
  -9  -7   4        1.56        1.42      0.59 o 
  -8  -7   4        2.63        2.67      0.41 o 
  -7  -7   4        0.96        0.52      0.37 o 
  -6  -7   4        2.86        3.47      0.35 o 
  -5  -7   4       20.54       22.43      0.51 o 
  -4  -7   4       13.74       15.36      0.53 o 
  -3  -7   4        5.40        5.88      0.34 o 
  -2  -7   4        6.72        5.98      0.55 o 
  -1  -7   4       17.74       16.86      1.48 o 
   0  -7   4        4.18        3.13      0.62 o 
   1  -7   4       26.22       25.40      1.36 o 
   2  -7   4        5.60        6.20      1.82 o 
   3  -7   4        3.52        3.77      0.87 o 
  -9  -6   4        7.12        6.41      0.76 o 
  -8  -6   4        1.75        1.92      0.46 o 
  -7  -6   4        8.63        6.41      0.42 o 
  -6  -6   4       21.47       20.86      0.60 o 
  -5  -6   4       22.65       22.03      0.53 o 
  -4  -6   4       29.55       28.00      0.53 o 
  -3  -6   4      115.01      117.43      1.49 o 
  -2  -6   4       53.67       48.46      1.05 o 
  -1  -6   4       82.61       90.79      1.82 o 
   0  -6   4       29.09       22.97      1.09 o 
   1  -6   4       92.20       89.66      2.36 o 
   2  -6   4       30.72       33.37      1.51 o 
   3  -6   4       26.28       29.51      4.01 o 
   4  -6   4       51.85       53.40      2.10 o 
  -9  -5   4        4.73        6.84      1.17 o 
  -8  -5   4       19.00       20.20      0.68 o 
  -7  -5   4        3.01        3.00      0.31 o 
  -6  -5   4      262.98      261.25      2.51 o 
  -5  -5   4      260.15      260.54      2.49 o 
  -4  -5   4        1.81        1.66      0.15 o 
  -3  -5   4       41.55       40.00      0.63 o 
  -2  -5   4       36.18       36.96      0.62 o 
  -1  -5   4      146.71      146.22      1.86 o 
   0  -5   4        0.62        0.93      0.38 o 
   1  -5   4      458.89      476.85      7.10 o 
   2  -5   4      171.85      178.83      3.27 o 
   3  -5   4       41.36       39.17      1.62 o 
   4  -5   4        1.98        2.03      0.49 o 
   5  -5   4        0.63        0.40      0.48 o 
   6  -5   4       37.20       39.34      1.48 o 
  -9  -4   4       12.15       13.57      0.55 o 
  -8  -4   4       79.63       79.89      1.00 o 
  -7  -4   4       15.14       13.63      0.40 o 
  -6  -4   4      322.25      333.74      2.61 o 
  -5  -4   4      163.82      178.84      1.44 o 
  -4  -4   4       68.56       88.70      0.93 o 
  -3  -4   4      123.37      130.95      1.36 o 
  -2  -4   4      253.52      262.05      2.73 o 
  -1  -4   4      226.96      216.33      2.25 o 
   0  -4   4        8.47        8.58      0.39 o 
   1  -4   4        4.55        3.11      0.25 o 
   2  -4   4      464.00      471.51      6.92 o 
   3  -4   4      120.27      119.26      2.33 o 
   4  -4   4       60.39       60.58      1.99 o 
   5  -4   4       89.61       81.73      4.24 o 
   6  -4   4        0.06        0.61      0.54 o 
   7  -4   4        6.04        6.67      1.59 o 
  -9  -3   4        1.37        0.95      0.32 o 
  -8  -3   4        2.02        2.26      0.24 o 
  -7  -3   4       67.40       67.85      0.83 o 
  -6  -3   4     1061.35     1053.14      7.19 o 
  -5  -3   4      316.28      301.79      2.05 o 
  -4  -3   4      134.14      130.87      1.14 o 
  -3  -3   4       59.85       64.47      0.76 o 
  -2  -3   4      117.50      146.67      1.57 o 
  -1  -3   4       69.28       73.14      0.77 o 
   0  -3   4      235.78      231.57      2.50 o 
   1  -3   4      271.87      264.91      2.76 o 
   2  -3   4      417.40      412.31      3.56 o 
   3  -3   4      196.75      205.96      2.98 o 
   4  -3   4      313.47      305.93      5.70 o 
   5  -3   4        8.44       11.31      0.91 o 
   6  -3   4        1.88        0.22      0.53 o 
   7  -3   4       48.18       48.03      2.50 o 
  -9  -2   4       19.25       19.78      0.81 o 
  -8  -2   4      152.71      159.77      1.78 o 
  -7  -2   4      185.79      177.50      1.61 o 
  -6  -2   4      109.44      108.52      1.05 o 
  -5  -2   4       99.74      112.11      1.00 o 
  -4  -2   4      446.84      440.12      3.03 o 
  -3  -2   4       53.85       60.35      0.60 o 
  -2  -2   4        8.59       11.29      0.25 o 
  -1  -2   4       49.40       44.98      0.92 o 
   0  -2   4      297.27      285.18      3.31 o 
   1  -2   4       47.01       45.83      0.80 o 
   2  -2   4       94.84      109.62      1.47 o 
   3  -2   4      125.97      139.73      1.72 o 
   4  -2   4      160.27      150.68      2.56 o 
   5  -2   4       45.54       45.71      1.53 o 
   6  -2   4      156.52      158.98      3.86 o 
   7  -2   4      100.55       95.82      2.71 o 
   8  -2   4       20.59       21.43      1.42 o 
  -9  -1   4        0.55        0.88      0.35 o 
  -8  -1   4       10.59       11.97      0.78 o 
  -7  -1   4       14.97       14.04      0.38 o 
  -6  -1   4      388.53      383.87      2.86 o 
  -5  -1   4      250.28      260.13      2.10 o 
  -4  -1   4     1180.58     1237.46      7.70 o 
  -3  -1   4      133.60      153.42      1.53 o 
  -2  -1   4     3258.96     3432.83     27.61 o 
  -1  -1   4        1.54        2.07      0.95 o 
   0  -1   4        0.76        0.81      0.36 o 
   1  -1   4     3299.86     3261.24     33.37 o 
   2  -1   4     1703.86     1809.88     18.66 o 
   3  -1   4       75.86      102.89      1.40 o 
   4  -1   4      107.73      101.47      1.33 o 
   5  -1   4        0.70        0.66      0.21 o 
   6  -1   4       65.68       56.75      4.01 o 
   7  -1   4       58.74       57.85      2.27 o 
   8  -1   4        2.96        2.98      0.73 o 
   9  -1   4        0.31        0.00      0.53 o 
  -9   0   4        1.62        1.20      0.50 o 
  -8   0   4       25.17       26.31      0.86 o 
  -7   0   4      179.34      184.29      1.71 o 
  -6   0   4        1.47        1.44      0.17 o 
  -5   0   4        4.73        5.55      0.22 o 
  -4   0   4       30.04       30.95      0.41 o 
  -3   0   4       55.80       54.37      0.78 o 
  -2   0   4     2259.90     2442.29     16.65 o 
  -1   0   4      649.09      620.30      5.37 o 
   0   0   4      181.68      190.64      2.30 o 
   1   0   4     4431.20     4114.41     53.04 o 
   2   0   4       13.65       19.75      0.66 o 
   3   0   4     4424.65     4336.50     55.10 o 
   4   0   4      155.51      158.02      2.00 o 
   5   0   4       23.60       29.01      0.54 o 
   6   0   4      108.11       92.87      2.27 o 
   7   0   4       42.55       44.20      2.04 o 
   8   0   4       42.18       42.97      3.10 o 
   9   0   4       18.86       24.45      3.18 o 
  -8   1   4        0.31        0.00      0.29 o 
  -7   1   4       59.66       61.21      1.30 o 
  -6   1   4       75.40       71.76      0.85 o 
  -5   1   4        0.02        0.15      0.12 o 
  -4   1   4      448.28      454.32      3.21 o 
  -3   1   4     1833.41     1847.05     11.73 o 
  -2   1   4     1270.77     1362.46     10.91 o 
  -1   1   4      402.99      384.78      3.69 o 
   0   1   4       59.84       52.23      0.84 o 
   1   1   4     1220.83     1160.03     11.35 o 
   2   1   4      359.24      406.29      4.98 o 
   3   1   4     1124.80     1073.30     10.44 o 
   4   1   4      521.56      530.80      5.34 o 
   5   1   4      362.84      352.33      3.80 o 
   6   1   4       78.57       70.23      2.89 o 
   7   1   4        3.79        4.64      0.54 o 
   8   1   4        0.21        0.05      0.41 o 
   9   1   4        5.54        6.55      0.89 o 
  10   1   4        0.20        0.00      0.47 o 
  -8   2   4        0.48        0.59      0.37 o 
  -7   2   4        2.74        2.24      0.39 o 
  -6   2   4        0.12        0.00      0.17 o 
  -5   2   4      153.49      159.94      1.49 o 
  -4   2   4       26.26       24.18      0.37 o 
  -3   2   4        0.94        1.08      0.15 o 
  -2   2   4      604.16      617.01      4.99 o 
  -1   2   4       64.32       69.80      0.69 o 
   0   2   4       34.26       34.46      0.48 o 
   1   2   4       19.84       16.64      0.41 o 
   2   2   4        8.57       10.37      0.43 o 
   3   2   4       66.03       56.28      0.80 o 
   4   2   4       71.79       74.26      1.02 o 
   5   2   4       19.43       19.66      0.47 o 
   6   2   4       10.88       11.31      0.52 o 
   7   2   4       42.20       42.39      1.89 o 
   8   2   4       49.33       55.95      3.18 o 
   9   2   4        0.14        0.00      0.42 o 
  10   2   4       11.55       13.98      1.26 o 
  -7   3   4        2.25        3.07      0.42 o 
  -6   3   4        1.05        1.01      0.35 o 
  -5   3   4       61.51       64.25      0.78 o 
  -4   3   4      334.28      349.35      2.68 o 
  -3   3   4        0.89        0.74      0.13 o 
  -2   3   4      432.24      458.14      3.11 o 
  -1   3   4        5.41        8.97      0.24 o 
   0   3   4       51.30       54.35      0.54 o 
   1   3   4     1674.28     1670.43     13.78 o 
   2   3   4        3.54        5.56      0.22 o 
   3   3   4      242.63      255.20      3.07 o 
   4   3   4       22.12       16.55      0.53 o 
   5   3   4      298.60      295.00      3.10 o 
   6   3   4      295.75      300.66      3.23 o 
   7   3   4       32.50       30.20      0.98 o 
   8   3   4      166.70      170.82      3.77 o 
   9   3   4      185.94      188.56      4.25 o 
  10   3   4        5.63        4.94      0.87 o 
  -7   4   4       11.45       12.36      0.76 o 
  -6   4   4       12.24       10.43      0.93 o 
  -5   4   4       41.79       44.06      1.01 o 
  -4   4   4      502.93      496.71      4.11 o 
  -3   4   4      342.17      338.83      2.52 o 
  -2   4   4      480.25      459.58      2.97 o 
  -1   4   4       85.33       83.61      0.75 o 
   0   4   4        5.67        1.47      0.11 o 
   1   4   4      312.85      348.98      2.57 o 
   2   4   4     1036.39     1083.56      7.76 o 
   3   4   4        6.72        5.54      0.20 o 
   4   4   4       50.54       37.80      0.48 o 
   5   4   4       35.67       36.29      0.48 o 
   6   4   4      223.63      226.34      2.66 o 
   7   4   4      421.18      421.24      5.26 o 
   8   4   4       16.00       15.16      0.68 o 
   9   4   4       46.62       49.64      1.35 o 
  10   4   4       62.97       59.92      3.71 o 
  11   4   4       11.80       11.87      1.27 o 
  -6   5   4       31.38       31.80      0.97 o 
  -5   5   4        0.33        0.27      0.31 o 
  -4   5   4       40.93       41.42      1.52 o 
  -3   5   4       19.99       18.65      0.43 o 
  -2   5   4       90.11       81.12      0.85 o 
  -1   5   4       73.38       76.42      0.71 o 
   0   5   4       26.95       24.16      0.38 o 
   1   5   4      930.03     1028.61      7.46 o 
   2   5   4       45.99       44.38      0.51 o 
   3   5   4        0.00        0.00      0.09 o 
   4   5   4      787.49      844.85      6.56 o 
   5   5   4       20.22       22.34      0.41 o 
   6   5   4        0.11        0.09      0.16 o 
   7   5   4       83.78       88.28      2.12 o 
   8   5   4       14.36       12.72      0.67 o 
   9   5   4        1.43        1.23      0.37 o 
  10   5   4       16.44       14.58      1.26 o 
  11   5   4        0.37        0.00      0.58 o 
  -5   6   4        0.21        0.00      0.31 o 
  -4   6   4        0.34        1.61      1.34 o 
  -3   6   4        1.97        2.35      0.32 o 
  -2   6   4        0.02        0.14      0.14 o 
  -1   6   4        1.06        1.12      0.15 o 
   0   6   4       17.67       13.42      0.28 o 
   1   6   4       27.46       25.80      0.39 o 
   2   6   4       24.28       26.20      0.34 o 
   3   6   4       11.44       13.28      0.26 o 
   4   6   4       88.15       93.80      0.74 o 
   5   6   4      101.80      102.05      0.94 o 
   6   6   4        0.07        0.36      0.18 o 
   7   6   4       96.04       90.05      1.31 o 
   8   6   4        9.74        9.89      0.53 o 
   9   6   4       33.28       33.07      0.91 o 
  10   6   4        4.42        2.10      0.47 o 
  11   6   4       12.71       11.05      0.80 o 
  -4   7   4        9.42        9.43      0.88 o 
  -3   7   4        3.80        3.75      0.42 o 
  -2   7   4        3.74        3.13      0.33 o 
  -1   7   4       30.12       30.56      0.56 o 
   0   7   4        2.02        1.15      0.17 o 
   1   7   4       12.86        9.10      0.32 o 
   2   7   4      596.23      605.09      3.92 o 
   3   7   4       74.67       70.00      0.65 o 
   4   7   4      326.80      336.32      2.32 o 
   5   7   4      443.81      468.57      3.27 o 
   6   7   4       21.22       18.54      0.38 o 
   7   7   4        1.50        1.98      0.30 o 
   8   7   4        1.20        0.64      0.31 o 
   9   7   4       59.60       60.77      1.28 o 
  10   7   4        3.14        4.09      1.10 o 
  11   7   4        0.05        0.42      0.43 o 
  -3   8   4        6.01        7.91      0.55 o 
  -2   8   4       10.55       10.57      0.75 o 
  -1   8   4       15.88       15.47      0.71 o 
   0   8   4        0.52        0.00      0.15 o 
   1   8   4      142.40      149.20      1.49 o 
   2   8   4        1.30        0.52      0.21 o 
   3   8   4       10.73        5.57      0.27 o 
   4   8   4       47.24       53.16      0.62 o 
   5   8   4      147.28      145.92      1.24 o 
   6   8   4        2.95        4.79      0.28 o 
   7   8   4       23.35       20.33      0.56 o 
   8   8   4        0.01        0.00      0.23 o 
   9   8   4        1.10        1.06      0.46 o 
  10   8   4       10.24        6.87      0.67 o 
  -2   9   4       13.03       13.37      0.75 o 
  -1   9   4        0.08        0.00      0.29 o 
   0   9   4        0.01        0.00      0.31 o 
   1   9   4       14.29       13.11      0.47 o 
   2   9   4       65.60       61.33      0.88 o 
   3   9   4        6.10        4.80      0.30 o 
   4   9   4      156.27      142.01      1.28 o 
   5   9   4       37.74       39.09      0.68 o 
   6   9   4      120.09      121.44      1.89 o 
   7   9   4        2.17        2.56      0.96 o 
   8   9   4        0.07        0.44      0.33 o 
   9   9   4       10.96       11.25      0.66 o 
  10   9   4        2.92        3.80      0.66 o 
   0  10   4        0.01        0.00      0.31 o 
   1  10   4       24.19       28.17      0.97 o 
   2  10   4        2.86        3.59      0.46 o 
   3  10   4       38.64       29.06      0.71 o 
   4  10   4        7.56        7.66      0.32 o 
   5  10   4       58.97       59.05      1.25 o 
   6  10   4        0.76        1.24      0.38 o 
   7  10   4       10.01       11.28      0.74 o 
   8  10   4       15.67       18.85      0.66 o 
   9  10   4        0.44        0.45      0.36 o 
   2  11   4       45.82       40.55      1.26 o 
   3  11   4        0.39        1.47      0.40 o 
   4  11   4       21.62       24.51      0.85 o 
   5  11   4        0.12        0.00      0.28 o 
   6  11   4        6.49        7.15      0.45 o 
   7  11   4        2.86        2.60      0.46 o 
   8  11   4       13.37       17.62      0.96 o 
  -5  -9   5        0.02        0.11      0.42 o 
  -4  -9   5        0.08        0.84      0.50 o 
  -3  -9   5        3.03        3.92      0.90 o 
  -2  -9   5        3.17        2.87      0.86 o 
  -7  -8   5        0.61        1.74      1.36 o 
  -6  -8   5       19.60       21.32      1.42 o 
  -5  -8   5        4.79        4.52      0.42 o 
  -4  -8   5       35.93       38.89      1.04 o 
  -3  -8   5       10.69       11.39      1.12 o 
  -2  -8   5        9.63        8.99      1.01 o 
  -1  -8   5       65.00       65.49      5.75 o 
   0  -8   5       13.92       13.03      1.29 o 
   1  -8   5        0.13        0.61      0.76 o 
  -8  -7   5        5.03        5.56      0.52 o 
  -7  -7   5       19.06       22.34      1.17 o 
  -6  -7   5       26.04       26.36      0.70 o 
  -5  -7   5       38.33       40.06      0.81 o 
  -4  -7   5      124.70      126.82      1.78 o 
  -3  -7   5      130.70      133.25      2.64 o 
  -2  -7   5       22.53       20.92      0.93 o 
  -1  -7   5       45.63       46.16      1.74 o 
   0  -7   5        0.56        0.42      0.47 o 
   1  -7   5        7.76        9.40      0.94 o 
   2  -7   5        6.55        6.51      0.93 o 
   3  -7   5        1.45        2.02      0.76 o 
  -8  -6   5        2.20        1.95      0.44 o 
  -7  -6   5       54.00       59.45      1.21 o 
  -6  -6   5       21.30       21.43      0.60 o 
  -5  -6   5       19.65       22.60      0.54 o 
  -4  -6   5       12.09       13.49      0.49 o 
  -3  -6   5       11.31       12.37      0.58 o 
  -2  -6   5        0.72        0.32      0.28 o 
  -1  -6   5       15.91       16.20      2.27 o 
   0  -6   5      107.03      110.76      2.73 o 
   1  -6   5        0.11        0.23      0.39 o 
   2  -6   5       53.96       51.32      1.61 o 
   3  -6   5        3.21        2.36      3.03 o 
   4  -6   5        5.12        4.80      0.89 o 
  -9  -5   5        0.15        0.77      0.39 o 
  -8  -5   5        3.89        3.75      0.58 o 
  -7  -5   5        6.50        6.42      0.49 o 
  -6  -5   5      153.95      148.01      1.64 o 
  -5  -5   5       59.33       60.74      0.88 o 
  -4  -5   5        3.54        3.62      0.23 o 
  -3  -5   5        0.93        0.81      0.16 o 
  -2  -5   5       36.44       36.82      0.99 o 
  -1  -5   5       47.16       42.84      1.08 o 
   0  -5   5       19.41       20.22      1.01 o 
   1  -5   5       17.85       16.95      0.91 o 
   2  -5   5        3.71        3.25      0.53 o 
   3  -5   5       69.29       65.41      1.74 o 
   4  -5   5       64.23       66.90      3.93 o 
   5  -5   5       20.48       20.78      1.08 o 
  -9  -4   5       30.14       30.75      0.86 o 
  -8  -4   5       35.77       37.67      0.92 o 
  -7  -4   5       96.47       91.09      1.38 o 
  -6  -4   5       56.83       56.86      0.83 o 
  -5  -4   5      203.96      196.06      2.16 o 
  -4  -4   5       25.22       23.16      0.48 o 
  -3  -4   5       53.80       56.04      0.99 o 
  -2  -4   5       47.33       44.25      0.77 o 
  -1  -4   5        7.22        7.84      0.42 o 
   0  -4   5      240.09      246.01      3.19 o 
   1  -4   5      189.10      190.13      3.22 o 
   2  -4   5      189.70      174.76      3.06 o 
   3  -4   5       17.31       18.36      0.92 o 
   4  -4   5       19.13       23.67      3.48 o 
   5  -4   5       56.35       51.16      3.25 o 
   6  -4   5       85.96       81.25      4.08 o 
  -9  -3   5       34.34       37.10      0.94 o 
  -8  -3   5       40.15       41.58      0.79 o 
  -7  -3   5       39.19       41.31      0.67 o 
  -6  -3   5       40.92       36.57      0.56 o 
  -5  -3   5       43.33       42.07      0.72 o 
  -4  -3   5      215.55      219.86      2.13 o 
  -3  -3   5        3.94        3.88      0.25 o 
  -2  -3   5       34.43       37.02      0.64 o 
  -1  -3   5       19.54       17.34      0.48 o 
   0  -3   5      138.58      112.67      1.52 o 
   1  -3   5       24.52       25.58      0.50 o 
   2  -3   5      289.73      281.58      3.17 o 
   3  -3   5       49.04       51.88      1.26 o 
   4  -3   5       67.11       70.89      1.65 o 
   5  -3   5       52.78       48.91      1.65 o 
   6  -3   5        0.04        0.29      0.53 o 
   7  -3   5       10.29       10.26      1.36 o 
  -9  -2   5        0.35        0.57      0.37 o 
  -8  -2   5        0.49        0.23      0.26 o 
  -7  -2   5        0.13        0.20      0.19 o 
  -6  -2   5       55.05       58.46      0.71 o 
  -5  -2   5      268.00      263.97      2.09 o 
  -4  -2   5      111.27      118.74      1.08 o 
  -3  -2   5       14.87       30.34      0.51 o 
  -2  -2   5      143.38      157.52      1.55 o 
  -1  -2   5        0.01        0.00      0.14 o 
   0  -2   5      241.40      256.83      2.91 o 
   1  -2   5        5.77        9.38      0.34 o 
   2  -2   5       90.06       88.63      1.12 o 
   3  -2   5      519.46      524.12      5.11 o 
   4  -2   5        4.88        3.23      0.44 o 
   5  -2   5       21.35       22.56      1.14 o 
   6  -2   5      166.67      166.53      3.71 o 
   7  -2   5        0.13        0.66      0.53 o 
   8  -2   5        7.39        9.04      1.21 o 
  -9  -1   5       10.91       12.24      0.96 o 
  -8  -1   5        2.22        1.87      0.26 o 
  -7  -1   5       76.65       79.08      0.97 o 
  -6  -1   5       94.79       91.41      0.95 o 
  -5  -1   5      125.49      115.82      1.10 o 
  -4  -1   5      177.56      195.84      1.61 o 
  -3  -1   5      843.17      829.00      6.72 o 
  -2  -1   5     2125.69     2333.64     21.55 o 
  -1  -1   5       22.75       12.08      0.46 o 
   0  -1   5        3.36        2.01      0.18 o 
   1  -1   5     1368.07     1415.52     14.76 o 
   2  -1   5     1752.46     1760.62     18.24 o 
   3  -1   5        0.19        0.09      0.10 o 
   4  -1   5      264.54      274.13      2.92 o 
   5  -1   5       87.28       81.69      1.92 o 
   6  -1   5        4.32        2.88      0.61 o 
   7  -1   5        1.72        1.88      0.91 o 
   8  -1   5       17.94       18.81      1.20 o 
   9  -1   5        2.81        3.04      0.83 o 
  -8   0   5       10.67        8.21      0.61 o 
  -7   0   5       14.71        9.53      0.39 o 
  -6   0   5      376.55      372.82      2.81 o 
  -5   0   5      464.33      457.31      3.38 o 
  -4   0   5       74.73       81.91      0.80 o 
  -3   0   5      471.54      474.27      3.30 o 
  -2   0   5      197.34      242.57      2.38 o 
  -1   0   5     1677.89     1693.96     13.74 o 
   0   0   5       93.99      114.02      1.57 o 
   1   0   5      296.83      253.96      3.28 o 
   2   0   5       51.17       58.35      0.98 o 
   3   0   5      224.69      255.85      2.99 o 
   4   0   5       38.75       38.58      0.74 o 
   5   0   5        1.28        1.24      0.21 o 
   6   0   5      164.76      164.44      3.36 o 
   7   0   5       36.14       38.61      1.44 o 
   8   0   5       97.82       88.42      2.52 o 
   9   0   5        4.91        2.53      1.29 o 
  -8   1   5        1.89        1.63      0.54 o 
  -7   1   5        2.24        2.83      0.28 o 
  -6   1   5       26.10       24.52      0.48 o 
  -5   1   5      304.70      303.75      2.54 o 
  -4   1   5      307.21      313.77      2.34 o 
  -3   1   5      539.13      570.89      4.59 o 
  -2   1   5      514.24      595.21      4.04 o 
  -1   1   5     1685.69     1852.97     15.18 o 
   0   1   5        1.33        1.35      0.17 o 
   1   1   5       72.30       79.03      1.08 o 
   2   1   5     4155.37     4227.66     43.63 o 
   3   1   5      772.80      834.64     14.01 o 
   4   1   5        7.13        7.04      0.32 o 
   5   1   5       59.48       57.25      0.81 o 
   6   1   5       15.60       16.34      0.82 o 
   7   1   5      171.74      178.65      3.72 o 
   8   1   5        0.79        0.67      0.42 o 
   9   1   5       38.61       37.49      1.82 o 
  10   1   5        1.73        1.82      1.06 o 
  -8   2   5        0.38        0.23      0.62 o 
  -7   2   5        4.77        5.62      0.55 o 
  -6   2   5      395.90      407.37      3.48 o 
  -5   2   5       29.48       29.10      0.53 o 
  -4   2   5       32.11       33.14      0.57 o 
  -3   2   5      202.66      226.55      1.71 o 
  -2   2   5       19.64       17.63      0.32 o 
  -1   2   5        0.12        2.19      0.09 o 
   0   2   5        3.43        1.82      0.13 o 
   1   2   5      115.44      105.08      1.23 o 
   2   2   5      837.71      815.84      6.98 o 
   3   2   5      236.83      285.44      3.22 o 
   4   2   5      277.59      295.74      2.96 o 
   5   2   5      122.75      129.91      1.42 o 
   6   2   5      216.02      214.52      2.39 o 
   7   2   5      570.84      558.36      7.98 o 
   8   2   5       23.11       22.66      1.74 o 
   9   2   5        5.67        4.35      0.76 o 
  10   2   5       42.02       46.45      1.90 o 
  -7   3   5        2.08        2.83      0.46 o 
  -6   3   5      112.16      112.55      2.09 o 
  -5   3   5       13.52       17.79      0.58 o 
  -4   3   5      118.83      121.92      1.27 o 
  -3   3   5      307.18      304.46      2.28 o 
  -2   3   5       24.41       21.20      0.35 o 
  -1   3   5       70.28       65.31      0.74 o 
   0   3   5      148.26      161.32      1.30 o 
   1   3   5      403.08      375.27      3.09 o 
   2   3   5      369.82      389.11      3.88 o 
   3   3   5        0.31        0.11      0.10 o 
   4   3   5       75.42       79.42      0.91 o 
   5   3   5      434.94      418.59      4.28 o 
   6   3   5       68.49       64.62      1.39 o 
   7   3   5      605.11      602.74      8.46 o 
   8   3   5      208.26      202.59      4.28 o 
   9   3   5        9.66        9.36      1.13 o 
  10   3   5        2.11        1.70      0.64 o 
  -6   4   5        0.89        0.43      0.36 o 
  -5   4   5       10.04        9.16      0.64 o 
  -4   4   5       41.20       44.15      0.68 o 
  -3   4   5       44.47       40.67      0.62 o 
  -2   4   5       89.76       88.72      0.84 o 
  -1   4   5       38.47       37.35      0.46 o 
   0   4   5       75.05       69.27      0.76 o 
   1   4   5       47.36       58.56      0.59 o 
   2   4   5        0.00        0.00      0.08 o 
   3   4   5      336.39      394.75      3.25 o 
   4   4   5       14.68       10.59      0.22 o 
   5   4   5       66.79       70.68      0.74 o 
   6   4   5       69.47       80.23      1.47 o 
   7   4   5       71.33       72.35      1.66 o 
   8   4   5       42.36       44.22      2.80 o 
   9   4   5       13.99       14.99      1.17 o 
  10   4   5        1.60        1.81      0.98 o 
  11   4   5        7.28        7.43      1.13 o 
  -6   5   5        0.99        0.37      0.41 o 
  -5   5   5       33.43       38.66      1.10 o 
  -4   5   5       54.27       55.86      0.90 o 
  -3   5   5      315.84      322.61      2.80 o 
  -2   5   5        0.32        0.25      0.13 o 
  -1   5   5      312.80      330.02      2.30 o 
   0   5   5        8.49        4.45      0.28 o 
   1   5   5       38.38       41.72      0.46 o 
   2   5   5      121.63      135.22      1.05 o 
   3   5   5       66.00       61.29      0.68 o 
   4   5   5       14.65       17.06      0.33 o 
   5   5   5      224.22      212.22      2.21 o 
   6   5   5      186.03      196.54      2.24 o 
   7   5   5      143.06      142.71      2.18 o 
   8   5   5       31.72       29.18      0.85 o 
   9   5   5       17.12       15.80      0.78 o 
  10   5   5       46.74       47.38      3.71 o 
  11   5   5       10.38       13.56      1.26 o 
  -5   6   5        0.16        0.63      0.33 o 
  -4   6   5        7.46        9.02      0.60 o 
  -3   6   5      151.01      153.91      1.75 o 
  -2   6   5      135.14      139.00      1.40 o 
  -1   6   5      101.85      101.86      1.12 o 
   0   6   5       65.44       72.91      0.72 o 
   1   6   5      148.47      133.41      1.10 o 
   2   6   5        1.74        2.44      0.14 o 
   3   6   5      194.42      215.62      1.55 o 
   4   6   5        7.56        6.22      0.23 o 
   5   6   5      253.71      240.52      2.25 o 
   6   6   5       25.58       29.69      0.57 o 
   7   6   5       10.22       11.76      0.41 o 
   8   6   5       12.34       12.93      0.98 o 
   9   6   5        0.01        0.00      0.24 o 
  10   6   5        9.42        7.82      0.98 o 
  11   6   5        0.00        0.69      0.62 o 
  -4   7   5        0.46        0.00      0.33 o 
  -3   7   5        3.76        4.81      0.48 o 
  -2   7   5       13.60       12.36      0.42 o 
  -1   7   5        0.27        0.00      0.14 o 
   0   7   5        0.10        0.00      0.13 o 
   1   7   5        5.36        3.68      0.22 o 
   2   7   5       74.00       79.16      0.84 o 
   3   7   5       28.66       23.79      0.41 o 
   4   7   5       59.90       50.48      0.58 o 
   5   7   5       63.48       59.57      0.74 o 
   6   7   5       22.43       22.17      0.46 o 
   7   7   5        0.14        0.17      0.15 o 
   8   7   5       34.99       29.68      0.86 o 
   9   7   5        2.97        2.13      0.36 o 
  10   7   5        7.56        8.78      1.28 o 
  11   7   5       10.06       12.98      1.17 o 
  -3   8   5        0.85        0.81      0.37 o 
  -2   8   5        2.69        3.18      0.50 o 
  -1   8   5        7.14        6.92      0.36 o 
   0   8   5        0.44        0.28      0.18 o 
   1   8   5       53.27       58.55      0.80 o 
   2   8   5       19.27       16.89      0.40 o 
   3   8   5        0.03        0.00      0.15 o 
   4   8   5       55.13       55.02      0.65 o 
   5   8   5      186.34      183.59      1.68 o 
   6   8   5       63.41       58.78      0.80 o 
   7   8   5        8.33        7.49      0.37 o 
   8   8   5        9.33        8.65      0.53 o 
   9   8   5       10.49       10.54      1.12 o 
  10   8   5       11.74       11.57      0.79 o 
  -2   9   5        1.06        1.58      0.42 o 
  -1   9   5        2.32        1.91      0.39 o 
   0   9   5        1.31        1.04      0.31 o 
   1   9   5       10.50        9.07      0.40 o 
   2   9   5        1.27        1.61      0.20 o 
   3   9   5      126.63      121.29      1.50 o 
   4   9   5        7.17        6.56      0.33 o 
   5   9   5       15.13       17.69      0.57 o 
   6   9   5      126.32      128.84      2.32 o 
   7   9   5        3.41        5.26      0.39 o 
   8   9   5        0.19        0.00      0.27 o 
   9   9   5        0.53        0.00      0.34 o 
  10   9   5        2.50        3.70      0.54 o 
   0  10   5        0.22        0.04      0.37 o 
   1  10   5        3.23        3.85      0.49 o 
   2  10   5       24.85       28.03      0.81 o 
   3  10   5        0.17        0.24      0.28 o 
   4  10   5        0.89        2.71      0.51 o 
   5  10   5        2.55        3.11      0.40 o 
   6  10   5        2.04        2.66      0.68 o 
   7  10   5        0.02        1.02      0.33 o 
   8  10   5        0.17        0.38      0.33 o 
   9  10   5       18.89       24.50      1.34 o 
   2  11   5        3.61        2.06      0.48 o 
   3  11   5       34.58       30.56      1.14 o 
   4  11   5        7.31        7.86      0.46 o 
   5  11   5        0.01        0.00      0.45 o 
   6  11   5        9.33        9.11      0.64 o 
   7  11   5        2.15        2.76      0.40 o 
   8  11   5        5.69        5.52      0.45 o 
  -6  -8   6       50.32       55.73      2.60 o 
  -5  -8   6       25.79       25.59      0.93 o 
  -4  -8   6        0.51        0.11      0.45 o 
  -3  -8   6       39.34       42.46      1.92 o 
  -2  -8   6       23.73       24.96      1.49 o 
  -1  -8   6        9.68        7.48      0.94 o 
   0  -8   6        4.58        5.00      0.87 o 
  -7  -7   6        0.07        0.00      0.53 o 
  -6  -7   6        7.70        8.49      0.71 o 
  -5  -7   6        7.23        6.64      0.52 o 
  -4  -7   6        0.29        1.44      0.44 o 
  -3  -7   6        0.38        1.21      0.76 o 
  -2  -7   6        2.05        3.01      0.69 o 
  -1  -7   6        0.01        0.33      0.98 o 
   0  -7   6        1.83        2.64      0.62 o 
   1  -7   6        0.65        0.21      0.50 o 
   2  -7   6        2.95        2.59      0.61 o 
  -8  -6   6        1.45        1.09      0.41 o 
  -7  -6   6        1.98        1.91      0.77 o 
  -6  -6   6        9.33        9.70      0.59 o 
  -5  -6   6      169.27      161.72      2.12 o 
  -4  -6   6       29.84       31.02      0.79 o 
  -3  -6   6       32.82       29.99      1.08 o 
  -2  -6   6       60.57       57.95      4.24 o 
  -1  -6   6        4.70        5.53      0.73 o 
   0  -6   6       15.03       15.33      1.21 o 
   1  -6   6        7.73        8.57      0.87 o 
   2  -6   6        2.74        2.56      0.56 o 
   3  -6   6       95.52       97.54      2.41 o 
  -8  -5   6       38.79       42.40      1.20 o 
  -7  -5   6        3.70        3.94      0.48 o 
  -6  -5   6        6.09        7.21      0.38 o 
  -5  -5   6        0.02        0.04      0.24 o 
  -4  -5   6      123.94      121.15      1.32 o 
  -3  -5   6       20.70       20.28      0.69 o 
  -2  -5   6       11.20       11.15      0.90 o 
  -1  -5   6      245.69      229.77      4.62 o 
   0  -5   6      344.82      344.41     10.21 o 
   1  -5   6       16.35       15.97      1.37 o 
   2  -5   6        4.37        4.38      0.54 o 
   3  -5   6       29.89       30.97      1.81 o 
   4  -5   6        4.29        3.43      0.76 o 
   5  -5   6       21.38       19.01      1.40 o 
  -8  -4   6       22.91       26.58      0.95 o 
  -7  -4   6       43.56       45.63      1.08 o 
  -6  -4   6       56.01       56.76      0.90 o 
  -5  -4   6      369.40      348.42      3.16 o 
  -4  -4   6        8.39       10.14      0.46 o 
  -3  -4   6       51.33       54.39      2.04 o 
  -2  -4   6        2.87        2.37      0.52 o 
  -1  -4   6        8.14        7.92      0.69 o 
   0  -4   6       26.17       26.18      0.83 o 
   1  -4   6      476.55      450.47      6.72 o 
   2  -4   6       10.35       10.33      0.70 o 
   3  -4   6       43.40       43.26      1.34 o 
   4  -4   6       57.95       55.72      1.95 o 
   5  -4   6        6.01        7.00      0.91 o 
   6  -4   6       40.81       47.67      1.92 o 
  -8  -3   6       10.17       11.06      1.47 o 
  -7  -3   6        6.02        7.63      0.79 o 
  -6  -3   6        4.66        5.79      0.37 o 
  -5  -3   6      104.74       95.13      1.24 o 
  -4  -3   6      360.11      360.54      3.27 o 
  -3  -3   6        0.75        0.69      0.33 o 
  -2  -3   6       74.59       74.38      1.35 o 
  -1  -3   6       43.50       39.84      1.05 o 
   0  -3   6       41.91       42.79      0.89 o 
   1  -3   6      119.57      115.36      1.51 o 
   2  -3   6       13.52       18.45      0.70 o 
   3  -3   6       34.52       32.89      0.96 o 
   4  -3   6      100.75       97.46      2.01 o 
   5  -3   6       38.54       45.00      3.30 o 
   6  -3   6       27.83       27.34      1.32 o 
   7  -3   6        4.77        5.00      0.89 o 
  -8  -2   6       85.35       95.95      1.54 o 
  -7  -2   6       16.05       14.75      0.55 o 
  -6  -2   6      158.81      156.09      1.71 o 
  -5  -2   6       28.89       30.36      0.58 o 
  -4  -2   6      122.61      116.65      1.33 o 
  -3  -2   6       14.00       13.88      0.51 o 
  -2  -2   6      356.98      348.78      3.38 o 
  -1  -2   6      638.98      663.93      7.66 o 
   0  -2   6       41.65       47.71      0.91 o 
   1  -2   6        2.17        1.56      0.15 o 
   2  -2   6      161.83      167.69      1.77 o 
   3  -2   6        2.51        0.57      0.15 o 
   4  -2   6       13.16       14.86      0.64 o 
   5  -2   6       27.28       29.23      1.22 o 
   6  -2   6        2.14        0.99      0.53 o 
   7  -2   6       19.70       20.06      1.44 o 
   8  -2   6       15.44       16.54      1.97 o 
  -8  -1   6       12.23       13.67      0.96 o 
  -7  -1   6       69.33       68.40      0.97 o 
  -6  -1   6       27.21       27.00      0.58 o 
  -5  -1   6       20.66       18.82      0.44 o 
  -4  -1   6        7.74        6.36      0.31 o 
  -3  -1   6       62.22       54.77      0.79 o 
  -2  -1   6       36.24       32.12      0.58 o 
  -1  -1   6      119.13      140.86      2.04 o 
   0  -1   6      453.64      459.47      4.94 o 
   1  -1   6       47.11       39.53      0.79 o 
   2  -1   6       14.98       19.77      0.41 o 
   3  -1   6      306.98      313.09      3.67 o 
   4  -1   6       87.13       88.20      1.37 o 
   5  -1   6        4.39        3.57      0.37 o 
   6  -1   6      251.05      230.85      4.50 o 
   7  -1   6       10.07        7.95      0.80 o 
   8  -1   6        0.85        1.21      0.68 o 
  -8   0   6       10.01        9.30      0.58 o 
  -7   0   6       38.33       33.04      0.65 o 
  -6   0   6       83.45       78.92      1.01 o 
  -5   0   6      264.49      267.15      2.25 o 
  -4   0   6        1.24        0.83      0.16 o 
  -3   0   6      316.45      302.07      2.54 o 
  -2   0   6      167.24      138.85      1.54 o 
  -1   0   6      559.72      639.31      5.53 o 
   0   0   6        2.08        1.41      0.28 o 
   1   0   6     1373.34     1489.31     13.83 o 
   2   0   6        1.01        4.51      0.34 o 
   3   0   6      278.74      263.15      3.16 o 
   4   0   6       56.26       54.28      1.13 o 
   5   0   6       35.74       42.45      0.86 o 
   6   0   6        0.03        0.24      0.38 o 
   7   0   6      209.81      216.57      4.37 o 
   8   0   6        1.02        1.24      0.53 o 
   9   0   6       17.81       21.58      2.19 o 
  -8   1   6       15.53       18.63      0.91 o 
  -7   1   6        2.06        1.31      0.26 o 
  -6   1   6       23.58       22.77      0.51 o 
  -5   1   6      227.13      221.76      1.98 o 
  -4   1   6        0.95        1.34      0.19 o 
  -3   1   6      136.62      148.24      1.27 o 
  -2   1   6      387.86      397.09      5.18 o 
  -1   1   6     1676.30     1773.14     15.11 o 
   0   1   6      554.49      538.97      6.11 o 
   1   1   6       19.68       28.79      0.60 o 
   2   1   6      589.06      580.92      5.72 o 
   3   1   6      651.15      676.75      7.41 o 
   4   1   6        4.14        6.08      0.38 o 
   5   1   6      266.80      271.26      3.27 o 
   6   1   6      263.71      269.76      3.33 o 
   7   1   6      178.59      165.10      3.41 o 
   8   1   6        3.22        3.83      0.66 o 
   9   1   6        0.82        1.75      0.68 o 
  -7   2   6        0.22        0.00      0.29 o 
  -6   2   6       42.34       37.58      0.72 o 
  -5   2   6      238.64      239.40      2.22 o 
  -4   2   6       28.34       23.35      0.46 o 
  -3   2   6      151.93      151.00      1.25 o 
  -2   2   6      435.73      473.14      3.35 o 
  -1   2   6      162.98      151.02      1.67 o 
   0   2   6       17.10       17.75      0.69 o 
   1   2   6       36.07       50.68      0.81 o 
   2   2   6      365.63      368.09      3.36 o 
   3   2   6       70.69       74.65      1.44 o 
   4   2   6       20.84       25.20      0.53 o 
   5   2   6       33.21       27.84      0.50 o 
   6   2   6      177.45      175.55      2.83 o 
   7   2   6       63.43       67.10      1.51 o 
   8   2   6       14.86       15.53      1.36 o 
   9   2   6        0.00        0.00      0.61 o 
  10   2   6       50.77       54.41      2.04 o 
  -7   3   6        0.71        0.19      0.37 o 
  -6   3   6       18.94       17.38      0.54 o 
  -5   3   6       16.01       16.16      0.47 o 
  -4   3   6      123.85      125.64      1.33 o 
  -3   3   6       25.90       25.34      0.41 o 
  -2   3   6       52.60       44.00      0.51 o 
  -1   3   6      232.85      263.89      1.96 o 
   0   3   6       13.01        9.39      0.27 o 
   1   3   6      285.31      322.75      2.83 o 
   2   3   6       24.81       32.76      0.68 o 
   3   3   6      120.56      146.96      1.56 o 
   4   3   6      134.88      139.65      1.51 o 
   5   3   6        1.97        1.43      0.17 o 
   6   3   6      712.52      715.22      8.73 o 
   7   3   6      302.37      307.00      4.68 o 
   8   3   6      107.84      107.86      2.20 o 
   9   3   6       11.36        6.71      0.78 o 
  10   3   6       28.18       29.20      1.51 o 
  -6   4   6        0.91        0.55      0.39 o 
  -5   4   6      264.54      271.46      3.07 o 
  -4   4   6       13.76       10.54      0.39 o 
  -3   4   6      189.90      193.80      1.96 o 
  -2   4   6      601.65      608.86      4.23 o 
  -1   4   6       65.68       73.52      0.70 o 
   0   4   6      123.55      112.00      0.92 o 
   1   4   6      119.64      128.78      1.76 o 
   2   4   6       35.68       29.50      0.50 o 
   3   4   6        1.65        1.49      0.19 o 
   4   4   6       29.80       27.21      0.49 o 
   5   4   6        0.46        0.98      0.20 o 
   6   4   6      369.53      352.67      4.68 o 
   7   4   6       21.54       20.74      1.32 o 
   8   4   6      435.35      455.76      6.73 o 
   9   4   6       12.84       10.37      1.29 o 
  10   4   6       11.77       10.28      1.03 o 
  -5   5   6      104.44      105.16      2.03 o 
  -4   5   6        1.70        2.51      0.27 o 
  -3   5   6       22.56       25.05      0.71 o 
  -2   5   6      204.24      208.51      1.94 o 
  -1   5   6        5.42        3.41      0.18 o 
   0   5   6        0.37        0.30      0.10 o 
   1   5   6      144.43      179.14      1.41 o 
   2   5   6      140.26      123.23      1.26 o 
   3   5   6      163.86      171.10      1.92 o 
   4   5   6        8.68       10.87      0.32 o 
   5   5   6       14.29       17.13      0.56 o 
   6   5   6      151.69      148.39      1.98 o 
   7   5   6       14.75       18.73      0.99 o 
   8   5   6      136.64      137.89      2.66 o 
   9   5   6       43.60       41.38      1.82 o 
  10   5   6        2.47        1.51      0.76 o 
  11   5   6        2.44        5.29      1.29 o 
  -5   6   6        5.83        5.45      0.57 o 
  -4   6   6        2.38        1.32      0.37 o 
  -3   6   6        0.85        0.81      0.20 o 
  -2   6   6        1.61        2.36      0.22 o 
  -1   6   6        5.80        3.87      0.23 o 
   0   6   6       24.38       28.61      0.41 o 
   1   6   6       25.36       26.45      0.47 o 
   2   6   6        5.26        5.08      0.19 o 
   3   6   6       13.56       13.35      0.31 o 
   4   6   6        4.03        1.60      0.23 o 
   5   6   6       18.30       22.04      0.49 o 
   6   6   6       86.53       77.36      1.22 o 
   7   6   6       16.87       15.49      0.62 o 
   8   6   6       11.22        8.22      0.55 o 
   9   6   6       59.21       57.75      1.96 o 
  10   6   6        1.09        0.89      0.53 o 
  11   6   6        0.86        0.17      0.64 o 
  -4   7   6        8.06        8.86      0.66 o 
  -3   7   6        0.07        0.44      0.32 o 
  -2   7   6       12.47       14.02      0.46 o 
  -1   7   6        1.33        1.17      0.19 o 
   0   7   6      105.56      104.94      1.24 o 
   1   7   6       82.50       79.15      0.87 o 
   2   7   6        0.53        0.52      0.17 o 
   3   7   6        1.80        1.64      0.17 o 
   4   7   6       14.20       11.95      0.45 o 
   5   7   6       13.38       15.66      0.37 o 
   6   7   6      352.60      353.16      3.59 o 
   7   7   6       55.89       58.18      0.95 o 
   8   7   6       33.91       35.06      0.97 o 
   9   7   6        2.33        2.66      0.62 o 
  10   7   6        3.09       10.59      1.97 o 
  -3   8   6        4.40        5.09      0.58 o 
  -2   8   6        3.11        4.20      0.49 o 
  -1   8   6        1.08        1.42      0.26 o 
   0   8   6        6.02        5.37      0.29 o 
   1   8   6      120.56      116.03      1.33 o 
   2   8   6      127.81      123.21      1.38 o 
   3   8   6       50.10       59.81      0.77 o 
   4   8   6        1.64        1.49      0.25 o 
   5   8   6        7.44        3.83      0.24 o 
   6   8   6        6.20       10.57      0.49 o 
   7   8   6       83.37       92.97      1.33 o 
   8   8   6        8.28        6.71      0.44 o 
   9   8   6        0.02        0.00      0.25 o 
  10   8   6        3.58        3.96      0.98 o 
  -1   9   6        2.00        1.60      0.51 o 
   0   9   6        3.77        2.52      0.37 o 
   1   9   6        4.02        4.02      0.33 o 
   2   9   6        0.01        0.02      0.21 o 
   3   9   6       50.89       56.04      0.86 o 
   4   9   6        9.82        9.52      0.48 o 
   5   9   6        3.84        1.49      0.25 o 
   6   9   6       96.62       91.93      1.27 o 
   7   9   6        1.07        1.51      0.27 o 
   8   9   6        4.48        3.56      0.45 o 
   9   9   6        2.25        0.76      0.43 o 
  10   9   6        0.24        0.00      0.41 o 
   0  10   6        1.46        1.16      0.44 o 
   1  10   6        2.08        1.84      0.41 o 
   2  10   6       12.15       15.15      0.85 o 
   3  10   6        2.39        1.92      0.29 o 
   4  10   6        8.04        8.20      0.58 o 
   5  10   6        0.04        0.19      0.28 o 
   6  10   6        3.38        2.90      0.40 o 
   7  10   6        6.42        5.91      0.46 o 
   8  10   6        0.23        0.15      0.45 o 
   9  10   6        7.16        7.07      1.59 o 
   2  11   6        0.70        1.55      0.35 o 
   3  11   6        4.28        2.81      0.37 o 
   4  11   6        0.01        0.00      0.46 o 
   5  11   6        2.18        3.10      0.80 o 
   6  11   6        0.46        0.20      0.35 o 
   7  11   6        6.40        6.05      0.58 o 
   8  11   6        0.05        0.01      0.33 o 
  -6  -7   7        8.44       10.04      0.84 o 
  -5  -7   7        4.82        6.30      0.64 o 
  -4  -7   7       64.46       58.61      2.51 o 
  -3  -7   7        7.20        7.37      2.12 o 
  -2  -7   7       14.58       17.70      1.31 o 
  -1  -7   7      124.46      129.72      3.38 o 
   0  -7   7        3.58        3.57      0.73 o 
   1  -7   7        4.40        4.40      0.76 o 
  -7  -6   7        0.05        0.83      0.68 o 
  -6  -6   7        1.03        1.48      0.45 o 
  -5  -6   7       25.08       27.68      0.89 o 
  -4  -6   7        7.44        9.19      0.91 o 
  -3  -6   7       81.49       80.27      1.62 o 
  -2  -6   7      106.79      112.78      2.94 o 
  -1  -6   7       22.93       22.63      1.27 o 
   0  -6   7       43.09       46.36      1.73 o 
   1  -6   7       46.19       48.32      1.82 o 
   2  -6   7        0.00        0.34      0.46 o 
   3  -6   7       17.09       15.53      1.11 o 
  -7  -5   7        5.37        4.31      0.48 o 
  -6  -5   7        1.20        0.83      0.35 o 
  -5  -5   7        0.00        0.00      0.23 o 
  -4  -5   7      247.70      234.73      2.49 o 
  -3  -5   7        7.97        8.49      0.51 o 
  -2  -5   7       21.55       25.22      1.31 o 
  -1  -5   7       18.78       15.10      1.05 o 
   0  -5   7        1.71        2.47      0.61 o 
   1  -5   7        4.92        5.28      0.64 o 
   2  -5   7       16.31       18.23      1.03 o 
   3  -5   7        7.39        7.97      0.79 o 
   4  -5   7       55.48       60.80      1.79 o 
  -8  -4   7       12.14       11.49      0.75 o 
  -7  -4   7        3.06        3.29      0.46 o 
  -6  -4   7        0.23        0.30      0.24 o 
  -5  -4   7       22.28       20.66      0.75 o 
  -4  -4   7      226.88      218.11      2.58 o 
  -3  -4   7      100.44      101.08      1.86 o 
  -2  -4   7       32.81       31.71      1.31 o 
  -1  -4   7      175.16      186.31      3.82 o 
   0  -4   7        7.25        8.52      1.59 o 
   1  -4   7        3.07        4.16      0.46 o 
   2  -4   7       50.78       51.18      1.36 o 
   3  -4   7        1.11        1.07      0.37 o 
   4  -4   7      188.48      180.68      3.41 o 
   5  -4   7       19.65       20.09      0.83 o 
  -8  -3   7       46.09       48.73      1.51 o 
  -7  -3   7       57.60       62.62      2.16 o 
  -6  -3   7        8.92        8.39      0.55 o 
  -5  -3   7       15.64       14.75      0.45 o 
  -4  -3   7       18.51       13.60      0.60 o 
  -3  -3   7       28.29       23.37      0.63 o 
  -2  -3   7       41.79       43.11      1.48 o 
  -1  -3   7        5.38        5.52      0.62 o 
   0  -3   7      316.29      304.09      5.49 o 
   1  -3   7      130.22      133.11      1.69 o 
   2  -3   7       22.59       20.90      0.81 o 
   3  -3   7        1.89        2.97      0.49 o 
   4  -3   7       35.97       29.10      1.06 o 
   5  -3   7        7.42        6.78      0.61 o 
   6  -3   7       20.20       20.68      1.29 o 
  -8  -2   7       26.45       33.28      1.19 o 
  -7  -2   7        2.40        3.70      0.44 o 
  -6  -2   7        9.36       11.17      0.52 o 
  -5  -2   7        8.27        8.49      0.43 o 
  -4  -2   7       37.89       30.97      0.72 o 
  -3  -2   7      189.10      194.22      2.14 o 
  -2  -2   7       65.82       69.16      1.23 o 
  -1  -2   7       22.15       20.73      0.82 o 
   0  -2   7      184.60      183.44      2.74 o 
   1  -2   7       15.19       14.94      0.45 o 
   2  -2   7        1.05        1.27      0.19 o 
   3  -2   7       33.78       39.04      2.04 o 
   4  -2   7       10.78       11.75      0.74 o 
   5  -2   7        8.83        9.15      0.80 o 
   6  -2   7        0.01        0.00      0.41 o 
   7  -2   7       24.95       26.95      1.89 o 
  -8  -1   7        5.65        6.18      0.64 o 
  -7  -1   7       10.91        9.72      0.66 o 
  -6  -1   7       23.88       24.83      0.75 o 
  -5  -1   7       58.56       56.48      0.88 o 
  -4  -1   7       10.37        7.58      0.33 o 
  -3  -1   7      125.61      134.87      1.59 o 
  -2  -1   7        1.54        1.32      0.22 o 
  -1  -1   7     2478.23     2487.94     33.77 o 
   0  -1   7      265.70      273.42      2.97 o 
   1  -1   7       13.34       15.08      0.36 o 
   2  -1   7        3.82        2.70      0.22 o 
   3  -1   7      256.11      263.66      2.96 o 
   4  -1   7      123.28      120.25      2.38 o 
   5  -1   7       46.06       42.02      1.74 o 
   6  -1   7        7.55       12.05      0.71 o 
   7  -1   7       10.71       15.28      2.27 o 
   8  -1   7       19.83       19.40      1.22 o 
  -8   0   7       73.24       72.80      1.68 o 
  -7   0   7       85.25       87.83      1.70 o 
  -6   0   7       16.91       15.11      0.76 o 
  -5   0   7        6.64        8.22      0.42 o 
  -4   0   7      149.94      151.91      1.91 o 
  -3   0   7       39.65       39.21      0.77 o 
  -2   0   7       31.81       29.32      0.61 o 
  -1   0   7      800.02      781.31      7.47 o 
   0   0   7     2226.44     2256.56     20.71 o 
   1   0   7      848.09      865.91      7.52 o 
   2   0   7      267.16      259.13      2.79 o 
   3   0   7      185.65      182.63      2.43 o 
   4   0   7      145.85      155.29      3.80 o 
   5   0   7       27.67       23.73      0.83 o 
   6   0   7       18.37       15.67      0.71 o 
   7   0   7        1.27        1.33      0.42 o 
   8   0   7        2.67        2.23      0.55 o 
   9   0   7        3.55        4.52      1.44 o 
  -7   1   7       11.29       11.90      0.61 o 
  -6   1   7       57.24       52.53      0.94 o 
  -5   1   7        4.49        4.35      0.31 o 
  -4   1   7       47.12       43.14      0.73 o 
  -3   1   7        1.84        2.07      0.21 o 
  -2   1   7      138.14      126.39      1.52 o 
  -1   1   7        4.03        7.03      0.29 o 
   0   1   7       30.34       31.07      0.74 o 
   1   1   7      151.80      154.83      1.76 o 
   2   1   7       20.83       21.45      0.66 o 
   3   1   7        0.40        2.39      0.18 o 
   4   1   7      251.46      260.50      3.50 o 
   5   1   7        3.53        4.86      0.30 o 
   6   1   7      124.15      132.35      2.22 o 
   7   1   7       58.26       49.75      4.16 o 
   8   1   7        3.35        5.39      0.68 o 
   9   1   7        6.49        7.98      0.91 o 
  -7   2   7        2.82        2.33      0.39 o 
  -6   2   7       16.24       15.74      0.69 o 
  -5   2   7       37.94       37.29      0.66 o 
  -4   2   7        8.15        8.54      0.33 o 
  -3   2   7       55.34       55.86      0.75 o 
  -2   2   7       21.41       22.31      0.47 o 
  -1   2   7        6.67       13.18      0.36 o 
   0   2   7      246.09      250.81      2.54 o 
   1   2   7       34.04       36.39      0.68 o 
   2   2   7      197.16      205.70      1.98 o 
   3   2   7        1.80        2.29      0.30 o 
   4   2   7      171.65      175.00      2.09 o 
   5   2   7      145.46      132.01      1.72 o 
   6   2   7        2.80        2.23      0.60 o 
   7   2   7        0.29        0.16      0.26 o 
   8   2   7      250.79      258.29      5.97 o 
   9   2   7        8.02        7.52      1.51 o 
  10   2   7        4.05        4.39      0.80 o 
  -6   3   7       40.45       39.28      0.97 o 
  -5   3   7        4.30        4.52      0.42 o 
  -4   3   7      103.86      102.14      1.18 o 
  -3   3   7        7.93        8.58      0.32 o 
  -2   3   7      493.78      471.11      3.79 o 
  -1   3   7       90.64      100.08      1.05 o 
   0   3   7       31.82       27.05      0.54 o 
   1   3   7       45.26       50.96      0.60 o 
   2   3   7        0.39        0.14      0.12 o 
   3   3   7        2.57        0.81      0.13 o 
   4   3   7       22.63       26.62      0.77 o 
   5   3   7      114.70      115.33      1.74 o 
   6   3   7      267.18      264.34      4.02 o 
   7   3   7      424.06      416.50      6.04 o 
   8   3   7       37.86       31.17      1.09 o 
   9   3   7       25.95       26.70      1.76 o 
  10   3   7        0.02        0.00      0.76 o 
  -6   4   7       14.22       13.93      0.82 o 
  -5   4   7        4.93        6.44      0.49 o 
  -4   4   7       99.66       96.45      1.21 o 
  -3   4   7      102.04       94.88      1.17 o 
  -2   4   7       10.10       11.04      0.36 o 
  -1   4   7      351.93      384.65      3.14 o 
   0   4   7      268.65      256.96      2.18 o 
   1   4   7      260.81      254.83      2.42 o 
   2   4   7        2.59        4.26      0.19 o 
   3   4   7        1.58        0.87      0.31 o 
   4   4   7      266.55      271.81      2.75 o 
   5   4   7      113.85      108.55      1.75 o 
   6   4   7       29.02       28.42      0.91 o 
   7   4   7      279.40      270.03      4.24 o 
   8   4   7       42.16       44.77      1.30 o 
   9   4   7        1.13        1.66      0.43 o 
  10   4   7        7.07        7.64      0.98 o 
  -5   5   7       16.02       18.70      0.72 o 
  -4   5   7       43.96       44.05      1.01 o 
  -3   5   7       14.28       11.61      0.46 o 
  -2   5   7      133.10      130.68      1.44 o 
  -1   5   7       58.41       54.11      0.65 o 
   0   5   7       66.53       81.82      0.88 o 
   1   5   7       25.55       20.73      0.39 o 
   2   5   7      128.82      148.57      1.77 o 
   3   5   7        1.18        1.13      0.17 o 
   4   5   7        4.37        6.80      0.33 o 
   5   5   7      216.37      212.08      3.04 o 
   6   5   7        0.07        0.00      0.31 o 
   7   5   7      710.46      715.40      9.91 o 
   8   5   7       72.99       74.16      1.79 o 
   9   5   7        0.67        0.30      0.40 o 
  10   5   7        0.33        3.73      2.27 o 
  -4   6   7       40.81       41.43      0.98 o 
  -3   6   7        2.47        2.87      0.27 o 
  -2   6   7       54.64       61.31      0.89 o 
  -1   6   7      382.37      390.25      3.50 o 
   0   6   7       50.30       51.64      0.71 o 
   1   6   7       45.57       40.48      0.64 o 
   2   6   7        0.02        0.00      0.12 o 
   3   6   7       19.69       18.30      0.43 o 
   4   6   7      123.47      127.91      1.62 o 
   5   6   7       26.94       28.64      0.73 o 
   6   6   7       32.39       32.77      0.82 o 
   7   6   7      349.95      349.56      5.34 o 
   8   6   7       54.58       59.69      1.55 o 
   9   6   7        1.24        1.08      0.43 o 
  10   6   7        0.49        0.09      0.50 o 
  -3   7   7        0.44        0.00      0.36 o 
  -2   7   7        1.21        0.99      0.25 o 
  -1   7   7       87.88       94.59      1.18 o 
   0   7   7       11.65        9.73      0.37 o 
   1   7   7       40.92       41.52      0.66 o 
   2   7   7       62.03       66.15      0.83 o 
   3   7   7       46.32       50.48      0.78 o 
   4   7   7        0.56        0.00      0.15 o 
   5   7   7       57.90       48.05      0.80 o 
   6   7   7       28.57       25.41      0.68 o 
   7   7   7       11.53       11.13      0.57 o 
   8   7   7       10.81       10.64      0.61 o 
   9   7   7        4.32        3.75      0.71 o 
  10   7   7        0.62        0.72      1.21 o 
  -2   8   7        0.16        0.00      0.28 o 
  -1   8   7       22.56       24.49      0.79 o 
   0   8   7       16.96       16.33      0.58 o 
   1   8   7       41.27       51.12      0.86 o 
   2   8   7       49.64       44.76      1.00 o 
   3   8   7        1.72        2.08      0.22 o 
   4   8   7       61.16       54.15      0.78 o 
   5   8   7        8.15        6.52      0.35 o 
   6   8   7       28.69       28.27      0.65 o 
   7   8   7      232.50      222.30      2.47 o 
   8   8   7       39.67       41.12      1.49 o 
   9   8   7        7.49        7.12      0.75 o 
  10   8   7        0.08        0.00      0.50 o 
  -1   9   7        0.06        0.00      0.28 o 
   0   9   7        0.05        0.00      0.28 o 
   1   9   7       40.80       37.19      0.81 o 
   2   9   7       39.43       36.83      1.04 o 
   3   9   7        1.58        1.11      0.35 o 
   4   9   7        0.71        0.84      0.28 o 
   5   9   7        0.92        0.74      0.23 o 
   6   9   7        0.03        0.51      0.24 o 
   7   9   7        5.70        5.68      0.48 o 
   8   9   7       30.94       30.82      0.94 o 
   9   9   7       27.98       28.40      1.16 o 
  10   9   7        8.09        9.23      0.76 o 
   1  10   7        2.69        4.09      0.41 o 
   2  10   7       22.41       20.72      0.84 o 
   3  10   7        6.96        6.01      0.51 o 
   4  10   7        0.79        0.45      0.31 o 
   5  10   7        1.43        1.81      0.34 o 
   6  10   7        7.69        8.95      0.58 o 
   7  10   7        3.73        2.03      0.40 o 
   8  10   7       12.39       15.29      0.82 o 
   9  10   7        0.85        0.83      0.42 o 
   3  11   7        0.45        0.00      0.31 o 
   4  11   7        0.00        0.00      0.31 o 
   5  11   7        6.07        5.06      0.76 o 
   6  11   7        0.04        0.00      0.35 o 
   7  11   7        3.95        5.82      0.46 o 
  -4  -7   8        0.00        0.00      0.65 o 
  -3  -7   8        0.01        0.00      0.53 o 
  -2  -7   8        4.79        3.86      0.80 o 
  -1  -7   8        1.22        0.78      0.76 o 
  -6  -6   8       13.40       13.68      0.89 o 
  -5  -6   8       14.33       11.17      0.78 o 
  -4  -6   8        9.39        9.50      0.91 o 
  -3  -6   8       11.58       10.62      1.05 o 
  -2  -6   8        9.11        9.41      1.01 o 
  -1  -6   8        2.89        2.51      0.62 o 
   0  -6   8        5.12        6.34      0.84 o 
   1  -6   8       31.52       33.03      1.48 o 
   2  -6   8       11.19       11.39      1.01 o 
  -6  -5   8       38.01       35.24      1.21 o 
  -5  -5   8        1.41        1.96      0.37 o 
  -4  -5   8       10.57       13.24      1.41 o 
  -3  -5   8      193.85      189.44      3.67 o 
  -2  -5   8       33.13       35.38      1.53 o 
  -1  -5   8      102.56      100.25      3.71 o 
   0  -5   8      102.05      102.76      3.78 o 
   1  -5   8       40.04       36.28      1.74 o 
   2  -5   8      109.44      112.52      2.57 o 
   3  -5   8       12.45       11.82      0.91 o 
  -7  -4   8       16.20       19.00      1.28 o 
  -6  -4   8        2.47        2.39      0.38 o 
  -5  -4   8        9.45        9.95      0.65 o 
  -4  -4   8        0.32        0.35      0.37 o 
  -3  -4   8       51.79       49.29      1.27 o 
  -2  -4   8      119.63      109.87      2.83 o 
  -1  -4   8      291.99      299.50      5.71 o 
   0  -4   8      125.60      118.52      2.38 o 
   1  -4   8       48.84       47.71      1.53 o 
   2  -4   8       33.81       30.57      2.39 o 
   3  -4   8        0.62        0.00      0.38 o 
   4  -4   8       12.66       14.38      1.82 o 
   5  -4   8        4.88        6.71      0.72 o 
  -7  -3   8        0.20        0.00      0.31 o 
  -6  -3   8       29.64       27.94      1.24 o 
  -5  -3   8       19.55       18.54      0.75 o 
  -4  -3   8        0.36        0.18      0.24 o 
  -3  -3   8      213.32      200.43      3.06 o 
  -2  -3   8       60.63       60.03      1.93 o 
  -1  -3   8       24.38       19.26      2.19 o 
   0  -3   8       13.66       16.01      0.86 o 
   1  -3   8        2.90        2.10      0.40 o 
   2  -3   8        0.79        0.74      0.35 o 
   3  -3   8       75.24       77.65      3.22 o 
   4  -3   8        9.93       12.68      1.16 o 
   5  -3   8       26.91       31.58      1.63 o 
   6  -3   8       25.57       25.54      2.65 o 
  -7  -2   8       51.31       54.03      1.27 o 
  -6  -2   8        1.05        1.05      0.35 o 
  -5  -2   8        0.62        0.87      0.33 o 
  -4  -2   8       43.43       38.11      0.87 o 
  -3  -2   8      343.21      326.36      4.42 o 
  -2  -2   8       51.22       59.73      2.11 o 
  -1  -2   8      105.39      101.48      2.43 o 
   0  -2   8      926.46      902.50     12.20 o 
   1  -2   8       16.39       12.11      0.61 o 
   2  -2   8        3.73        3.11      0.33 o 
   3  -2   8       43.25       38.79      1.70 o 
   4  -2   8        3.16        0.82      0.34 o 
   5  -2   8       46.70       43.66      2.06 o 
   6  -2   8        5.06        6.30      0.68 o 
   7  -2   8       28.29       30.29      1.34 o 
  -7  -1   8        7.84        6.94      0.59 o 
  -6  -1   8        0.29        0.73      0.29 o 
  -5  -1   8        0.36        1.08      0.27 o 
  -4  -1   8       63.37       52.30      1.05 o 
  -3  -1   8      130.24      144.71      1.94 o 
  -2  -1   8        5.05        5.49      0.62 o 
  -1  -1   8      499.46      483.78      8.36 o 
   0  -1   8        6.10        6.64      0.52 o 
   1  -1   8      312.59      288.57      3.37 o 
   2  -1   8       33.32       34.63      0.76 o 
   3  -1   8       65.65       58.33      0.94 o 
   4  -1   8       21.90       15.55      1.16 o 
   5  -1   8        2.13        0.99      0.53 o 
   6  -1   8       14.44       12.79      0.71 o 
   7  -1   8        0.91        0.61      0.91 o 
  -7   0   8       21.48       18.28      0.85 o 
  -6   0   8        5.41        3.99      0.47 o 
  -5   0   8        0.31        0.97      0.25 o 
  -4   0   8        0.56        0.58      0.20 o 
  -3   0   8       13.24       15.91      0.56 o 
  -2   0   8      219.96      236.60      3.00 o 
  -1   0   8       33.72       29.35      1.02 o 
   0   0   8      491.73      482.83      7.09 o 
   1   0   8      167.44      167.47      2.13 o 
   2   0   8       79.74       81.60      1.34 o 
   3   0   8       44.50       46.46      1.12 o 
   4   0   8       79.62       90.55      2.03 o 
   5   0   8       17.30       17.39      1.12 o 
   6   0   8        0.35        1.39      0.29 o 
   7   0   8        2.37        2.22      0.68 o 
   8   0   8        8.60        9.61      0.82 o 
  -7   1   8       14.57       12.64      0.74 o 
  -6   1   8       11.63        9.26      0.73 o 
  -5   1   8       46.87       42.36      1.07 o 
  -4   1   8       35.80       31.10      0.63 o 
  -3   1   8       61.36       55.14      0.86 o 
  -2   1   8       28.12       32.80      0.72 o 
  -1   1   8       42.65       40.03      0.88 o 
   0   1   8      923.57      917.34     11.14 o 
   1   1   8      308.77      315.36      3.63 o 
   2   1   8      145.30      146.45      1.73 o 
   3   1   8        0.71        1.64      0.28 o 
   4   1   8      103.72       94.14      6.37 o 
   5   1   8       23.44       21.37      0.65 o 
   6   1   8       58.26       53.34      1.89 o 
   7   1   8       31.53       31.75      1.09 o 
   8   1   8       44.63       50.42      1.59 o 
   9   1   8       46.08       40.99      1.58 o 
  -6   2   8       65.03       67.31      1.64 o 
  -5   2   8        4.44        3.39      0.43 o 
  -4   2   8       33.57       38.66      0.90 o 
  -3   2   8       77.65       79.47      1.09 o 
  -2   2   8       14.26       16.51      0.42 o 
  -1   2   8      179.28      170.10      2.11 o 
   0   2   8       56.94       59.77      1.05 o 
   1   2   8      280.33      269.19      3.70 o 
   2   2   8       16.78       17.94      0.43 o 
   3   2   8       22.62       17.91      0.84 o 
   4   2   8      640.93      619.09      7.71 o 
   5   2   8        0.01        0.00      0.44 o 
   6   2   8       10.74        9.75      0.51 o 
   7   2   8        3.10        2.11      0.37 o 
   8   2   8        2.41        2.12      0.54 o 
   9   2   8        0.02        0.50      0.54 o 
  -6   3   8        9.60        9.47      0.66 o 
  -5   3   8       10.33       10.51      0.72 o 
  -4   3   8        3.32        5.36      0.44 o 
  -3   3   8        0.61        0.83      0.22 o 
  -2   3   8       32.98       29.00      0.59 o 
  -1   3   8       25.08       23.88      0.57 o 
   0   3   8       91.89       94.24      1.32 o 
   1   3   8       47.86       50.72      0.90 o 
   2   3   8       12.50       14.94      0.51 o 
   3   3   8        2.25        2.34      0.20 o 
   4   3   8       16.40       18.02      0.50 o 
   5   3   8       55.10       46.00      1.05 o 
   6   3   8        0.37        0.44      0.57 o 
   7   3   8       75.10       80.18      1.66 o 
   8   3   8       38.57       47.82      1.34 o 
   9   3   8       67.67       74.28      2.85 o 
  10   3   8        0.03        0.61      0.54 o 
  -5   4   8        8.19        8.29      0.54 o 
  -4   4   8       16.76       19.28      0.86 o 
  -3   4   8       56.63       58.09      1.10 o 
  -2   4   8       96.87       92.92      1.16 o 
  -1   4   8      579.31      579.57      5.23 o 
   0   4   8       47.71       54.98      0.90 o 
   1   4   8       58.36       56.49      0.92 o 
   2   4   8       16.13       16.36      0.45 o 
   3   4   8       75.75       72.09      1.19 o 
   4   4   8       28.50       29.70      0.70 o 
   5   4   8      158.69      160.59      2.60 o 
   6   4   8      342.93      346.26      5.14 o 
   7   4   8        7.75        7.15      0.63 o 
   8   4   8        2.20        1.51      0.44 o 
   9   4   8       24.55       22.43      1.00 o 
  10   4   8       14.03       14.02      0.98 o 
  -5   5   8       52.16       49.84      1.09 o 
  -4   5   8       20.28       23.67      0.75 o 
  -3   5   8       48.02       49.69      1.24 o 
  -2   5   8        7.97        7.67      0.42 o 
  -1   5   8      199.03      199.11      2.40 o 
   0   5   8      121.77      129.85      1.49 o 
   1   5   8        6.63        7.15      0.59 o 
   2   5   8       10.89       13.45      0.46 o 
   3   5   8       48.82       56.26      0.92 o 
   4   5   8       11.80       16.70      0.64 o 
   5   5   8       53.30       52.24      1.26 o 
   6   5   8        0.25        0.00      0.36 o 
   7   5   8       12.53       12.26      0.78 o 
   8   5   8      101.62      102.19      4.12 o 
   9   5   8        0.33        0.49      0.42 o 
  10   5   8        6.25        5.97      1.30 o 
  -4   6   8        0.88        0.35      0.33 o 
  -3   6   8       20.40       17.13      0.79 o 
  -2   6   8        0.63        0.00      0.28 o 
  -1   6   8       20.55       18.77      0.67 o 
   0   6   8       81.23       89.55      1.10 o 
   1   6   8        8.02        7.33      0.32 o 
   2   6   8        1.50        1.55      0.21 o 
   3   6   8        1.98        1.47      0.20 o 
   4   6   8       35.45       33.72      0.83 o 
   5   6   8       16.81       16.52      0.59 o 
   6   6   8      129.66      133.53      2.42 o 
   7   6   8        0.68        0.24      0.68 o 
   8   6   8       31.84       35.00      1.19 o 
   9   6   8        0.15        0.00      0.35 o 
  10   6   8        5.57        4.66      0.85 o 
  -3   7   8        1.64        1.82      0.37 o 
  -2   7   8       23.76       24.64      0.75 o 
  -1   7   8        1.94        2.65      0.44 o 
   0   7   8       14.52       13.33      0.58 o 
   1   7   8       21.72       18.05      0.47 o 
   2   7   8       64.07       52.55      0.86 o 
   3   7   8        3.09        3.76      0.30 o 
   4   7   8       15.29       13.89      0.47 o 
   5   7   8       92.45       93.62      1.63 o 
   6   7   8       42.29       38.08      0.96 o 
   7   7   8        5.91        5.32      0.60 o 
   8   7   8      155.96      162.23      3.59 o 
   9   7   8        2.72        3.30      0.60 o 
  10   7   8        3.17        4.52      1.24 o 
  -2   8   8       14.74       17.85      0.68 o 
  -1   8   8       13.56       13.62      0.71 o 
   0   8   8       77.00       81.68      3.03 o 
   1   8   8        0.01        0.15      0.35 o 
   2   8   8       38.17       35.93      0.74 o 
   3   8   8        4.37        4.02      0.51 o 
   4   8   8        0.02        0.21      0.21 o 
   5   8   8       48.34       54.50      0.95 o 
   6   8   8        0.45        0.00      0.21 o 
   7   8   8       37.20       40.29      1.06 o 
   8   8   8      109.34      118.92      3.55 o 
   9   8   8        0.65        1.06      0.53 o 
  10   8   8        5.50        3.14      1.06 o 
  -1   9   8        0.34        1.40      0.40 o 
   0   9   8       25.71       25.50      1.09 o 
   1   9   8        1.19        2.09      0.43 o 
   2   9   8        3.17        4.41      0.49 o 
   3   9   8        9.05        8.93      0.52 o 
   4   9   8       28.84       30.48      0.73 o 
   5   9   8        1.43        0.17      0.26 o 
   6   9   8       10.88        6.83      0.44 o 
   7   9   8        0.26        0.17      0.27 o 
   8   9   8       30.27       26.22      0.90 o 
   9   9   8        0.19        0.57      0.61 o 
   1  10   8        6.92        5.68      0.58 o 
   2  10   8        0.17        0.76      0.36 o 
   3  10   8        4.29        4.04      0.46 o 
   4  10   8        2.33        1.96      0.37 o 
   5  10   8       14.45       11.82      0.63 o 
   6  10   8        0.22        0.00      0.45 o 
   7  10   8        5.19        5.46      0.49 o 
   8  10   8       32.05       29.13      1.46 o 
   4  11   8        4.58        5.64      0.55 o 
   5  11   8        0.20        0.32      0.37 o 
   6  11   8        0.04        0.40      0.48 o 
   7  11   8        3.00        4.19      0.64 o 
  -4  -6   9       12.16       14.13      1.13 o 
  -3  -6   9        0.95        0.00      0.51 o 
  -2  -6   9       12.96       14.18      1.20 o 
  -1  -6   9       34.43       32.30      3.03 o 
   0  -6   9        8.19       10.28      1.13 o 
  -5  -5   9        6.36        6.50      0.66 o 
  -4  -5   9       17.24       16.47      1.17 o 
  -3  -5   9       11.41       12.36      1.33 o 
  -2  -5   9        0.30        0.67      0.61 o 
  -1  -5   9        2.76        3.12      0.64 o 
   0  -5   9        9.77        7.74      0.91 o 
   1  -5   9        0.02        1.33      0.61 o 
   2  -5   9        5.21        6.63      0.76 o 
  -6  -4   9        3.57        2.90      0.74 o 
  -5  -4   9       26.93       27.61      1.15 o 
  -4  -4   9       51.95       53.65      1.78 o 
  -3  -4   9       24.91       24.55      2.36 o 
  -2  -4   9        6.06        5.65      1.82 o 
  -1  -4   9       13.12        9.33      0.87 o 
   0  -4   9        7.42        8.07      0.66 o 
   1  -4   9       34.92       37.60      1.40 o 
   2  -4   9       38.27       34.23      1.16 o 
   3  -4   9       21.67       26.21      1.65 o 
   4  -4   9       12.44       15.28      0.97 o 
  -6  -3   9       39.78       39.65      1.40 o 
  -5  -3   9       39.61       35.13      1.36 o 
  -4  -3   9        3.69        3.14      0.69 o 
  -3  -3   9        5.06        4.98      0.49 o 
  -2  -3   9      205.01      210.13      7.19 o 
  -1  -3   9       28.37       26.07      1.23 o 
   0  -3   9       65.18       58.18      1.52 o 
   1  -3   9      214.06      209.75      3.49 o 
   2  -3   9        9.72       10.29      0.75 o 
   3  -3   9        7.38        7.92      0.80 o 
   4  -3   9       26.48       23.46      0.98 o 
   5  -3   9       17.10       19.62      0.77 o 
  -7  -2   9       36.64       40.67      1.25 o 
  -6  -2   9        9.96       13.28      1.09 o 
  -5  -2   9        0.12        0.19      0.40 o 
  -4  -2   9        6.76        4.56      0.45 o 
  -3  -2   9       61.46       57.02      1.50 o 
  -2  -2   9        7.14        6.76      1.13 o 
  -1  -2   9       49.23       51.97      4.61 o 
   0  -2   9       44.53       44.81      2.17 o 
   1  -2   9       49.29       41.30      1.16 o 
   2  -2   9       51.74       46.06      1.20 o 
   3  -2   9        4.30        6.64      0.61 o 
   4  -2   9       15.49        9.70      1.09 o 
   5  -2   9       24.07       22.02      0.94 o 
   6  -2   9        1.62        1.72      0.61 o 
  -7  -1   9        1.09        1.30      0.40 o 
  -6  -1   9        3.99        5.10      0.65 o 
  -5  -1   9        4.84        4.93      0.73 o 
  -4  -1   9       46.41       37.73      1.05 o 
  -3  -1   9        1.83        1.49      0.68 o 
  -2  -1   9       83.06       78.14      3.63 o 
  -1  -1   9       12.08       14.74      0.98 o 
   0  -1   9        0.22        0.00      0.35 o 
   1  -1   9      844.00      865.97     11.74 o 
   2  -1   9       51.05       54.99      1.10 o 
   3  -1   9        1.33        0.37      0.34 o 
   4  -1   9       12.04       14.12      1.89 o 
   5  -1   9       26.21       29.21      1.59 o 
   6  -1   9        4.52        4.18      0.43 o 
   7  -1   9       10.74        9.91      0.82 o 
  -6   0   9       23.77       25.35      0.87 o 
  -5   0   9        0.43        0.00      0.33 o 
  -4   0   9        7.25        3.72      0.42 o 
  -3   0   9       61.40       47.82      0.98 o 
  -2   0   9      752.92      738.91     10.19 o 
  -1   0   9        7.72       12.34      0.77 o 
   0   0   9      165.20      158.11      2.80 o 
   1   0   9      780.14      759.27     10.37 o 
   2   0   9      175.56      165.69      2.11 o 
   3   0   9        4.42        4.03      0.44 o 
   4   0   9        7.16        5.51      0.68 o 
   5   0   9        9.84        9.23      0.94 o 
   6   0   9        0.21        0.61      0.91 o 
   7   0   9       17.97       15.99      1.89 o 
   8   0   9       26.45       27.21      1.22 o 
  -6   1   9        0.79        0.39      0.35 o 
  -5   1   9        2.03        2.53      0.39 o 
  -4   1   9        7.26        3.77      0.31 o 
  -3   1   9       71.27       63.62      1.19 o 
  -2   1   9       54.04       62.40      1.19 o 
  -1   1   9        0.07        0.49      0.33 o 
   0   1   9      646.31      633.23      8.92 o 
   1   1   9       99.25      108.85      2.11 o 
   2   1   9      105.95      101.83      2.99 o 
   3   1   9       10.10       12.78      0.50 o 
   4   1   9        7.92        7.06      0.55 o 
   5   1   9       22.74       13.51      1.95 o 
   6   1   9        5.21        7.42      2.04 o 
   7   1   9        7.12        7.98      0.57 o 
   8   1   9        5.30        6.33      0.69 o 
  -6   2   9        0.38        0.00      0.48 o 
  -5   2   9        0.45        0.11      0.34 o 
  -4   2   9        7.01        6.66      0.42 o 
  -3   2   9        5.11        5.99      0.33 o 
  -2   2   9       50.53       48.86      0.92 o 
  -1   2   9      182.39      189.31      2.81 o 
   0   2   9       25.27       23.21      1.20 o 
   1   2   9       66.54       70.57      2.08 o 
   2   2   9       65.72       55.70      1.03 o 
   3   2   9       17.10       16.75      0.70 o 
   4   2   9       23.70       20.91      1.38 o 
   5   2   9       11.45        7.52      0.99 o 
   6   2   9       41.62       45.40      1.76 o 
   7   2   9       96.15       92.42      2.78 o 
   8   2   9       29.46       32.77      1.29 o 
   9   2   9       17.61       20.50      1.11 o 
  -5   3   9       32.94       32.45      1.16 o 
  -4   3   9        8.22        8.30      0.83 o 
  -3   3   9       47.65       49.98      0.94 o 
  -2   3   9        2.34        1.70      0.30 o 
  -1   3   9        9.98       10.42      0.45 o 
   0   3   9      397.00      375.47      4.84 o 
   1   3   9       18.38       18.08      0.77 o 
   2   3   9       19.14       14.57      0.62 o 
   3   3   9       66.22       69.02      1.32 o 
   4   3   9      301.35      291.78      4.15 o 
   5   3   9        0.85        1.06      0.46 o 
   6   3   9        0.06        0.39      0.25 o 
   7   3   9       20.39       19.28      2.16 o 
   8   3   9       46.97       46.09      2.50 o 
   9   3   9       27.31       24.32      2.80 o 
  -5   4   9       19.27       21.53      0.95 o 
  -4   4   9       10.56       10.22      0.73 o 
  -3   4   9      141.32      158.36      2.34 o 
  -2   4   9        4.32        3.65      0.34 o 
  -1   4   9      162.80      152.57      1.91 o 
   0   4   9        6.72        6.40      0.45 o 
   1   4   9       39.03       44.52      0.99 o 
   2   4   9        5.40        3.85      0.38 o 
   3   4   9       37.85       39.44      0.95 o 
   4   4   9       93.65       85.90      3.24 o 
   5   4   9      392.89      391.37      5.47 o 
   6   4   9       61.64       58.09      1.53 o 
   7   4   9       36.89       39.25      1.13 o 
   8   4   9        0.49        0.33      0.37 o 
   9   4   9        0.05        0.00      0.43 o 
  -4   5   9        2.91        5.96      1.19 o 
  -3   5   9        0.73        1.37      0.40 o 
  -2   5   9        1.60        1.56      0.30 o 
  -1   5   9       10.95        8.99      0.42 o 
   0   5   9      157.19      147.58      2.12 o 
   1   5   9       56.49       59.96      1.02 o 
   2   5   9       63.74       67.92      1.31 o 
   3   5   9        8.83        8.43      0.52 o 
   4   5   9        2.89        2.34      0.37 o 
   5   5   9       36.89       36.48      1.06 o 
   6   5   9       10.63        9.76      0.66 o 
   7   5   9        7.68        7.18      0.64 o 
   8   5   9       31.21       31.16      1.26 o 
   9   5   9       24.50       24.67      1.14 o 
  10   5   9        6.82        6.34      0.70 o 
  -3   6   9        5.44        6.55      0.64 o 
  -2   6   9        3.86        3.53      0.58 o 
  -1   6   9        3.85        4.42      0.49 o 
   0   6   9       83.77       77.32      1.23 o 
   1   6   9        6.33        6.71      0.42 o 
   2   6   9       98.79       96.28      1.41 o 
   3   6   9       22.84       20.78      0.68 o 
   4   6   9       53.09       56.37      1.64 o 
   5   6   9        7.06        7.23      0.62 o 
   6   6   9       68.72       71.86      1.64 o 
   7   6   9       47.41       46.97      1.59 o 
   8   6   9        8.60       10.39      0.87 o 
   9   6   9       14.99       19.64      1.12 o 
  10   6   9        0.27        0.00      0.43 o 
  -2   7   9       29.98       30.98      1.43 o 
  -1   7   9       14.02       13.39      0.72 o 
   0   7   9        0.63        0.67      0.41 o 
   1   7   9       20.65       23.52      0.69 o 
   2   7   9        0.10        0.10      0.23 o 
   3   7   9      142.73      147.10      1.95 o 
   4   7   9       30.34       35.68      0.95 o 
   5   7   9        0.21        0.00      0.28 o 
   6   7   9       21.23       21.18      0.93 o 
   7   7   9       15.02       11.01      0.75 o 
   8   7   9       37.60       41.11      2.50 o 
   9   7   9        2.52        2.87      0.62 o 
  10   7   9        7.60        9.10      0.94 o 
  -1   8   9       14.53       14.54      0.80 o 
   0   8   9        7.00        9.47      0.64 o 
   1   8   9        4.23        3.91      0.46 o 
   2   8   9       27.74       21.46      0.63 o 
   3   8   9        6.75       10.14      0.55 o 
   4   8   9        0.84        0.00      0.26 o 
   5   8   9       12.50        8.90      0.44 o 
   6   8   9        6.14        5.55      0.58 o 
   7   8   9       14.06       14.62      0.73 o 
   8   8   9        4.94        6.34      0.78 o 
   9   8   9        0.28        0.00      0.50 o 
   0   9   9        5.51        6.65      0.58 o 
   1   9   9       10.74        8.35      0.61 o 
   2   9   9        0.18        0.18      0.31 o 
   3   9   9       54.66       50.10      1.43 o 
   4   9   9        4.98        5.23      0.55 o 
   5   9   9       10.53        8.87      0.52 o 
   6   9   9       40.08       39.23      0.94 o 
   7   9   9        3.15        3.40      0.46 o 
   8   9   9       15.85       14.14      0.93 o 
   9   9   9       10.24       10.57      0.88 o 
   2  10   9        0.49        1.82      0.40 o 
   3  10   9       13.12       13.42      0.71 o 
   4  10   9        0.07        0.00      0.30 o 
   5  10   9        3.40        2.32      0.55 o 
   6  10   9        0.49        0.98      0.38 o 
   7  10   9        1.40        0.94      0.39 o 
   8  10   9        3.91        4.72      0.50 o 
  -3  -5  10       15.37       13.77      1.78 o 
  -2  -5  10        4.51        4.71      0.80 o 
  -1  -5  10       34.24       35.94      1.66 o 
   0  -5  10       14.22       11.15      0.98 o 
   1  -5  10       17.57       18.97      1.51 o 
  -5  -4  10        9.43        9.19      0.82 o 
  -4  -4  10       11.29       12.24      1.20 o 
  -3  -4  10       11.30       11.41      1.97 o 
  -2  -4  10       14.00       11.80      1.05 o 
  -1  -4  10        0.13        0.39      0.52 o 
   0  -4  10       40.47       34.39      1.30 o 
   1  -4  10       15.75       16.02      1.03 o 
   2  -4  10       38.00       36.26      1.42 o 
   3  -4  10        7.42        8.92      0.81 o 
  -5  -3  10        0.88        0.00      0.63 o 
  -4  -3  10       13.28       14.45      1.27 o 
  -3  -3  10        2.34        1.64      0.62 o 
  -2  -3  10       26.49       27.94      1.42 o 
  -1  -3  10        1.34        3.14      0.57 o 
   0  -3  10        0.97        0.64      0.42 o 
   1  -3  10       27.48       26.72      2.20 o 
   2  -3  10        1.02        1.87      0.53 o 
   3  -3  10        3.29        3.47      0.50 o 
   4  -3  10       25.01       26.13      1.22 o 
  -6  -2  10       25.81       24.31      1.48 o 
  -5  -2  10       27.75       28.95      1.20 o 
  -4  -2  10        2.67        4.56      0.80 o 
  -3  -2  10       26.09       22.24      0.99 o 
  -2  -2  10        5.99        6.39      0.84 o 
  -1  -2  10       99.48      103.73      2.59 o 
   0  -2  10      123.42      115.14      2.35 o 
   1  -2  10       63.55       65.72      1.57 o 
   2  -2  10       73.23       74.27      1.47 o 
   3  -2  10        4.70        5.81      0.51 o 
   4  -2  10        0.11        0.00      0.47 o 
   5  -2  10       16.99       18.26      0.79 o 
  -6  -1  10       12.38       12.81      1.12 o 
  -5  -1  10       15.30       17.44      1.95 o 
  -4  -1  10      120.69      127.76      2.20 o 
  -3  -1  10       51.79       59.25      1.59 o 
  -2  -1  10       24.21       17.09      1.12 o 
  -1  -1  10      248.61      235.61      4.09 o 
   0  -1  10        0.19        0.04      0.35 o 
   1  -1  10        0.31        0.25      0.35 o 
   2  -1  10      183.49      170.54      2.99 o 
   3  -1  10       24.29       25.28      2.56 o 
   4  -1  10      118.33      109.89      3.20 o 
   5  -1  10        4.38        5.98      0.94 o 
   6  -1  10        7.31        5.29      1.51 o 
  -6   0  10        8.33        8.62      1.01 o 
  -5   0  10        2.57        2.23      0.55 o 
  -4   0  10        7.53        7.96      0.94 o 
  -3   0  10        0.22        0.94      1.33 o 
  -2   0  10      241.26      232.61      4.16 o 
  -1   0  10        0.02        0.00      0.44 o 
   0   0  10      259.21      262.28      4.32 o 
   1   0  10        7.40        8.46      0.59 o 
   2   0  10       65.82       71.82      1.32 o 
   3   0  10       95.21       88.83      2.02 o 
   4   0  10       13.97       19.39      0.80 o 
   5   0  10        1.00        0.96      0.44 o 
   6   0  10       30.18       30.56      2.57 o 
   7   0  10       11.19       17.70      2.42 o 
  -5   1  10        0.01        0.00      0.47 o 
  -4   1  10       12.69       13.02      0.85 o 
  -3   1  10       28.30       24.39      0.80 o 
  -2   1  10        2.17        1.01      0.50 o 
  -1   1  10      166.73      164.15      3.11 o 
   0   1  10       84.44       80.19      2.17 o 
   1   1  10        9.23        9.60      0.68 o 
   2   1  10      181.92      193.69      2.77 o 
   3   1  10       97.21       97.97      2.27 o 
   4   1  10        4.52        6.10      0.64 o 
   5   1  10       10.20       11.39      0.72 o 
   6   1  10       15.38       17.78      1.34 o 
   7   1  10       14.14       15.58      2.12 o 
   8   1  10       31.24       28.30      1.11 o 
  -5   2  10       23.86       25.79      0.82 o 
  -4   2  10       25.84       24.97      1.01 o 
  -3   2  10       24.64       20.19      0.77 o 
  -2   2  10       57.70       51.06      0.97 o 
  -1   2  10       77.08       77.98      1.79 o 
   0   2  10        8.78        9.83      0.73 o 
   1   2  10      199.69      199.34      3.45 o 
   2   2  10      328.09      319.29      4.15 o 
   3   2  10       26.02       30.35      0.84 o 
   4   2  10        2.40        1.25      0.23 o 
   5   2  10      117.51      108.55      2.77 o 
   6   2  10        0.08        0.00      0.61 o 
   7   2  10        0.51        0.53      0.27 o 
   8   2  10        7.26        5.61      0.68 o 
  -5   3  10       18.99       20.61      1.04 o 
  -4   3  10       13.65       14.30      0.71 o 
  -3   3  10       11.10        9.65      0.77 o 
  -2   3  10       29.01       31.02      0.87 o 
  -1   3  10       69.53       61.64      1.28 o 
   0   3  10       93.38       97.78      1.77 o 
   1   3  10       98.00       97.64      2.83 o 
   2   3  10       25.40       20.38      0.78 o 
   3   3  10       37.54       35.03      1.11 o 
   4   3  10       77.75       67.01      1.29 o 
   5   3  10        5.88        5.95      0.52 o 
   6   3  10        6.85        5.91      0.75 o 
   7   3  10       14.14       15.85      0.81 o 
   8   3  10       22.59       20.74      0.89 o 
   9   3  10        8.95       10.04      0.98 o 
  -4   4  10       18.46       16.25      0.75 o 
  -3   4  10        7.16        8.42      0.58 o 
  -2   4  10        1.85        2.37      0.45 o 
  -1   4  10       28.08       27.35      0.73 o 
   0   4  10       95.67      101.93      1.89 o 
   1   4  10      157.80      153.76      2.40 o 
   2   4  10        0.34        0.90      0.40 o 
   3   4  10      222.57      217.46      3.07 o 
   4   4  10       17.06       12.22      0.74 o 
   5   4  10        1.32        1.36      0.35 o 
   6   4  10       34.53       31.63      1.42 o 
   7   4  10       48.13       50.31      1.51 o 
   8   4  10       61.44       59.88      1.76 o 
   9   4  10       30.55       35.05      1.26 o 
  -4   5  10       25.20       23.86      0.97 o 
  -3   5  10       15.63       14.76      0.78 o 
  -2   5  10       36.72       42.06      1.39 o 
  -1   5  10        0.35        0.41      0.32 o 
   0   5  10        0.78        0.03      0.22 o 
   1   5  10      245.93      238.53      3.43 o 
   2   5  10        6.99        7.76      0.49 o 
   3   5  10       21.55       19.38      1.03 o 
   4   5  10       54.55       50.58      2.34 o 
   5   5  10       74.24       79.18      1.71 o 
   6   5  10        0.69        0.44      0.33 o 
   7   5  10       14.93       15.65      0.80 o 
   8   5  10        1.12        0.45      0.41 o 
   9   5  10        4.24        4.86      0.64 o 
  -3   6  10       13.03       15.49      1.05 o 
  -2   6  10       12.90       16.26      1.62 o 
  -1   6  10        8.98        7.42      0.49 o 
   0   6  10        8.77        8.57      0.53 o 
   1   6  10        3.01        1.93      0.31 o 
   2   6  10        0.33        0.28      0.30 o 
   3   6  10        0.00        0.01      0.26 o 
   4   6  10       54.79       55.33      1.42 o 
   5   6  10        1.55        0.50      0.49 o 
   6   6  10        6.71        6.48      0.91 o 
   7   6  10        2.23        2.33      0.44 o 
   8   6  10        8.65        7.97      0.76 o 
   9   6  10        1.57        1.25      0.53 o 
  -2   7  10        0.43        0.66      0.40 o 
  -1   7  10        2.08        1.25      0.40 o 
   0   7  10        0.06        0.00      0.31 o 
   1   7  10        5.31        2.48      0.41 o 
   2   7  10        0.50        0.49      0.32 o 
   3   7  10      118.30      109.81      2.20 o 
   4   7  10        0.63        0.21      0.28 o 
   5   7  10       18.63       18.02      0.95 o 
   6   7  10        3.06        3.10      0.53 o 
   7   7  10       19.19       20.28      1.68 o 
   8   7  10        4.21        5.00      1.04 o 
   9   7  10       15.33       13.86      1.09 o 
  -1   8  10        0.02        0.00      0.35 o 
   0   8  10        4.05        3.69      0.59 o 
   1   8  10        0.00        0.00      0.32 o 
   2   8  10        0.42        0.00      0.33 o 
   3   8  10       16.50       14.70      0.68 o 
   4   8  10      140.60      140.58      2.00 o 
   5   8  10        7.50        7.07      0.71 o 
   6   8  10        0.06        0.00      0.40 o 
   7   8  10        0.01        0.25      0.84 o 
   8   8  10        2.73        3.75      0.60 o 
   9   8  10        8.16        9.05      0.80 o 
   1   9  10        0.03        0.03      0.35 o 
   2   9  10        3.38        4.99      0.91 o 
   3   9  10        9.72        7.34      0.73 o 
   4   9  10       23.55       26.90      1.03 o 
   5   9  10       14.82       17.15      0.79 o 
   6   9  10        1.22        1.44      0.66 o 
   7   9  10        2.05        1.53      0.57 o 
   8   9  10        0.71        2.09      0.55 o 
   3  10  10        0.00        0.00      0.61 o 
   4  10  10        0.19        0.06      0.50 o 
   5  10  10        1.10        0.43      0.36 o 
   6  10  10        2.11        1.67      0.39 o 
   7  10  10        0.01        0.00      0.33 o 
  -3  -4  11        1.97        1.73      0.73 o 
  -2  -4  11        5.29        7.02      1.51 o 
  -1  -4  11        8.40        6.82      0.75 o 
   0  -4  11       23.14       26.13      1.17 o 
   1  -4  11       11.45       10.24      1.82 o 
  -4  -3  11       39.12       35.69      3.48 o 
  -3  -3  11        3.02        3.24      1.36 o 
  -2  -3  11       12.11       13.31      1.20 o 
  -1  -3  11        7.43        7.35      0.75 o 
   0  -3  11       24.98       25.22      1.12 o 
   1  -3  11       17.47       17.83      0.99 o 
   2  -3  11       19.07       24.78      2.42 o 
   3  -3  11       72.96       71.10      1.77 o 
  -4  -2  11        3.86        3.55      0.80 o 
  -3  -2  11       20.89       26.16      3.03 o 
  -2  -2  11        0.74        0.96      0.51 o 
  -1  -2  11        9.23        7.86      0.77 o 
   0  -2  11        0.44        0.91      0.44 o 
   1  -2  11        0.12        0.00      0.33 o 
   2  -2  11        9.25        9.26      0.62 o 
   3  -2  11       29.21       25.51      1.37 o 
   4  -2  11        4.30        4.44      1.21 o 
  -5  -1  11        2.99        3.28      0.61 o 
  -4  -1  11        0.05        0.00      0.40 o 
  -3  -1  11        1.70        4.27      3.71 o 
  -2  -1  11        3.97        3.16      0.60 o 
  -1  -1  11        1.93        1.18      0.48 o 
   0  -1  11       97.36      105.51      2.33 o 
   1  -1  11        0.32        0.00      0.33 o 
   2  -1  11       77.11       81.93      1.81 o 
   3  -1  11       22.34       24.70      1.37 o 
   4  -1  11        0.14        1.57      1.06 o 
   5  -1  11       19.66       16.61      1.42 o 
  -5   0  11       18.93       14.80      1.31 o 
  -4   0  11       32.55       34.66      1.30 o 
  -3   0  11        8.74       15.84      1.11 o 
  -2   0  11        5.08        4.75      0.69 o 
  -1   0  11        4.60        2.34      0.98 o 
   0   0  11      160.79      170.94      3.22 o 
   1   0  11      136.59      137.11      2.64 o 
   2   0  11      101.21      104.17      3.38 o 
   3   0  11       28.74       31.92      1.85 o 
   4   0  11       41.39       43.98      1.87 o 
   5   0  11        1.30        2.72      0.91 o 
   6   0  11       14.66       19.36      2.42 o 
  -5   1  11        2.52        3.63      1.14 o 
  -4   1  11        3.87        3.73      0.56 o 
  -3   1  11       93.79      100.18      1.99 o 
  -2   1  11       18.88       24.43      0.94 o 
  -1   1  11       36.53       30.98      2.28 o 
   0   1  11      136.50      127.56      2.62 o 
   1   1  11        4.65        2.93      0.53 o 
   2   1  11        3.23        2.40      0.72 o 
   3   1  11       13.26       10.11      0.54 o 
   4   1  11       22.56       21.18      1.00 o 
   5   1  11       41.57       36.33      1.27 o 
   6   1  11       24.02       23.28      1.33 o 
   7   1  11        0.05        0.00      1.21 o 
  -4   2  11        3.11        2.80      0.54 o 
  -3   2  11        0.15        0.67      0.37 o 
  -2   2  11        2.95        3.24      0.58 o 
  -1   2  11       26.23       24.19      1.11 o 
   0   2  11       24.37       22.92      1.66 o 
   1   2  11      138.21      144.65      2.82 o 
   2   2  11       43.83       45.86      1.32 o 
   3   2  11        1.88        2.59      0.32 o 
   4   2  11       17.06       15.51      0.87 o 
   5   2  11       19.71       25.55      1.33 o 
   6   2  11        8.65        4.89      1.13 o 
   7   2  11        0.14        0.91      0.91 o 
   8   2  11       50.49       57.63      1.82 o 
  -4   3  11        0.14        0.00      0.44 o 
  -3   3  11       50.62       48.96      1.35 o 
  -2   3  11        6.44        5.64      0.52 o 
  -1   3  11        7.78        7.78      0.57 o 
   0   3  11       54.44       54.69      1.58 o 
   1   3  11      450.32      422.36      7.51 o 
   2   3  11        2.76        2.13      0.51 o 
   3   3  11       40.20       41.43      1.07 o 
   4   3  11        3.95        4.00      0.42 o 
   5   3  11        5.34        6.95      0.48 o 
   6   3  11      131.13      127.08      3.39 o 
   7   3  11        4.54        4.83      0.48 o 
   8   3  11       25.15       31.28      1.19 o 
  -3   4  11       29.49       27.89      1.21 o 
  -2   4  11        7.09        5.60      0.57 o 
  -1   4  11       34.77       34.80      1.15 o 
   0   4  11        6.12        5.84      0.72 o 
   1   4  11       72.58       74.91      1.94 o 
   2   4  11       79.44       81.01      1.93 o 
   3   4  11      359.70      372.35      4.90 o 
   4   4  11        1.27        0.85      0.30 o 
   5   4  11        0.56        0.00      0.25 o 
   6   4  11       35.68       36.74      1.04 o 
   7   4  11        8.08        9.43      0.65 o 
   8   4  11        2.60        3.57      1.44 o 
  -3   5  11        6.53        7.47      1.19 o 
  -2   5  11        3.58        1.61      0.46 o 
  -1   5  11        1.84        2.30      0.44 o 
   0   5  11       26.13       25.61      1.11 o 
   1   5  11      108.87      107.40      1.98 o 
   2   5  11        6.92        9.50      0.75 o 
   3   5  11       19.00       21.32      1.09 o 
   4   5  11        0.68        0.16      0.46 o 
   5   5  11      128.52      126.12      2.38 o 
   6   5  11       68.86       62.41      1.52 o 
   7   5  11        0.01        0.00      0.35 o 
   8   5  11       14.33       15.93      0.90 o 
   9   5  11        2.69        2.16      0.62 o 
  -2   6  11        3.43        4.69      0.91 o 
  -1   6  11        0.73        0.59      0.42 o 
   0   6  11       17.03       15.41      0.77 o 
   1   6  11        1.21        1.21      0.31 o 
   2   6  11       21.42       21.08      0.84 o 
   3   6  11       40.37       45.77      1.44 o 
   4   6  11      114.25      121.28      2.67 o 
   5   6  11        0.08        0.00      0.33 o 
   6   6  11        6.51        8.11      0.66 o 
   7   6  11        0.64        0.76      0.42 o 
   8   6  11       11.13       10.87      0.77 o 
   9   6  11        0.28        0.00      0.41 o 
  -1   7  11        0.02        0.00      0.61 o 
   0   7  11       15.28       15.68      0.90 o 
   1   7  11        0.22        0.49      0.42 o 
   2   7  11       63.17       66.00      1.96 o 
   3   7  11       20.25       23.54      1.13 o 
   4   7  11       19.54       25.04      1.00 o 
   5   7  11       97.52      104.75      4.15 o 
   6   7  11       25.79       25.84      1.08 o 
   7   7  11        0.49        0.21      0.40 o 
   8   7  11        9.36       10.97      1.41 o 
   0   8  11        0.18        0.30      0.61 o 
   1   8  11        9.65        9.87      0.84 o 
   2   8  11        1.97        3.25      0.51 o 
   3   8  11       15.77       12.96      0.69 o 
   4   8  11        3.39        2.26      0.75 o 
   5   8  11       41.53       44.33      1.44 o 
   6   8  11        0.07        0.00      0.40 o 
   7   8  11        3.17        2.06      0.51 o 
   8   8  11       12.01       12.23      0.88 o 
   2   9  11        1.49        1.06      0.61 o 
   3   9  11        2.60        2.96      0.51 o 
   4   9  11       22.88       18.32      1.61 o 
   5   9  11       20.41       20.79      0.98 o 
   6   9  11       17.48       17.67      1.02 o 
   7   9  11        1.45        1.23      0.51 o 
  -1  -3  12        2.33        3.27      0.64 o 
   0  -3  12        1.15        0.44      0.45 o 
  -3  -2  12        0.00        0.00      0.51 o 
  -2  -2  12       16.80       21.47      1.42 o 
  -1  -2  12        0.03        0.00      0.42 o 
   0  -2  12        2.13        2.98      0.55 o 
   1  -2  12       61.29       63.47      1.73 o 
   2  -2  12       27.79       22.89      1.05 o 
   3  -2  12       53.03       53.53      1.59 o 
  -3  -1  12       24.66       25.42      1.75 o 
  -2  -1  12      102.60      118.52      2.83 o 
  -1  -1  12        3.06        1.85      0.61 o 
   0  -1  12       53.84       54.46      1.71 o 
   1  -1  12        4.57        4.36      0.58 o 
   2  -1  12        1.35        2.29      0.49 o 
   3  -1  12        7.06        7.66      0.69 o 
   4  -1  12       47.85       48.56      3.03 o 
  -4   0  12       43.07       38.62      1.50 o 
  -3   0  12        5.15        2.97      0.64 o 
  -2   0  12       24.46       30.82      1.40 o 
  -1   0  12        0.67        1.01      0.51 o 
   0   0  12       37.56       37.05      1.82 o 
   1   0  12        9.67       10.74      0.80 o 
   2   0  12        2.47        3.09      0.91 o 
   3   0  12       51.76       51.33      1.94 o 
   4   0  12        0.05        0.00      0.53 o 
  -3   1  12        0.54        0.53      0.51 o 
  -2   1  12       10.16        8.12      0.89 o 
  -1   1  12        0.73        0.00      0.44 o 
   0   1  12        0.02        0.00      0.40 o 
   1   1  12      108.56      111.55      2.42 o 
   2   1  12        4.87        6.65      0.76 o 
   3   1  12       14.81       15.76      0.73 o 
   4   1  12       10.87       13.70      0.98 o 
   5   1  12       13.47       13.82      1.12 o 
   6   1  12       20.17       16.94      1.82 o 
  -3   2  12       26.32       25.73      1.08 o 
  -2   2  12       11.47       11.39      1.09 o 
  -1   2  12       14.29       14.99      1.04 o 
   0   2  12       21.77       22.88      1.17 o 
   1   2  12        3.30        1.58      0.49 o 
   2   2  12       51.61       46.41      1.41 o 
   3   2  12       12.04       12.77      0.65 o 
   4   2  12       10.13        9.58      0.99 o 
   5   2  12       59.14       54.61      2.10 o 
   6   2  12       22.06       22.52      2.34 o 
   7   2  12       57.80       67.02      2.87 o 
  -3   3  12       14.63       22.07      1.20 o 
  -2   3  12        1.60        1.61      0.48 o 
  -1   3  12        3.50        3.08      0.67 o 
   0   3  12        2.36        2.79      0.55 o 
   1   3  12       63.12       64.17      1.77 o 
   2   3  12        7.37        6.01      0.64 o 
   3   3  12        0.75        0.88      0.46 o 
   4   3  12       10.94        9.21      0.63 o 
   5   3  12        0.87        0.84      0.35 o 
   6   3  12        0.28        0.00      0.26 o 
   7   3  12        3.28        2.90      0.61 o 
  -2   4  12        3.20        2.40      0.49 o 
  -1   4  12        4.56        4.53      0.69 o 
   0   4  12        7.13        8.07      0.80 o 
   1   4  12        0.13        0.00      0.44 o 
   2   4  12       78.29       80.62      2.64 o 
   3   4  12       67.68       72.65      1.59 o 
   4   4  12        0.11        0.13      0.40 o 
   5   4  12       55.34       48.91      1.32 o 
   6   4  12        6.14        7.78      0.59 o 
   7   4  12       15.51       18.42      0.85 o 
   8   4  12        1.54        0.80      0.44 o 
  -2   5  12       17.32       14.80      0.87 o 
  -1   5  12        5.61        5.58      0.58 o 
   0   5  12        2.46        4.34      0.81 o 
   1   5  12       18.60       18.77      1.09 o 
   2   5  12      197.23      202.84      4.71 o 
   3   5  12        0.39        0.30      0.40 o 
   4   5  12        2.69        2.41      0.41 o 
   5   5  12       16.80       17.62      1.12 o 
   6   5  12        0.27        0.00      0.36 o 
   7   5  12        4.89        5.00      0.79 o 
   8   5  12        3.63        4.08      0.57 o 
  -1   6  12        0.90        0.12      0.47 o 
   0   6  12        6.74        7.05      0.64 o 
   1   6  12       52.33       53.55      1.71 o 
   2   6  12       29.94       29.76      1.26 o 
   3   6  12        1.76        2.40      0.55 o 
   4   6  12       20.00       23.85      0.95 o 
   5   6  12        0.05        0.30      0.42 o 
   6   6  12       43.72       46.27      2.00 o 
   7   6  12        2.64        3.17      1.32 o 
   8   6  12        0.27        0.08      0.37 o 
   0   7  12        0.28        0.00      0.37 o 
   1   7  12        9.67        9.64      0.69 o 
   2   7  12       12.00        7.79      0.79 o 
   3   7  12       26.70       33.47      1.35 o 
   4   7  12       14.52       13.47      0.95 o 
   5   7  12       34.11       34.96      1.31 o 
   6   7  12       23.99       24.84      1.31 o 
   7   7  12        1.45        0.14      0.68 o 
   8   7  12        0.37        0.34      0.42 o 
   1   8  12       39.19       41.15      1.33 o 
   2   8  12        0.07        0.77      0.44 o 
   3   8  12        0.05        0.14      0.39 o 
   4   8  12        3.45        2.85      0.98 o 
   5   8  12       15.76       17.30      1.04 o 
   6   8  12       24.63       25.96      1.25 o 
   7   8  12        0.15        0.00      0.43 o 
   4   9  12        5.67        6.11      0.98 o 
   5   9  12        0.00        0.80      0.69 o 
   6   9  12       28.75       37.79      1.44 o 
  -1  -1  13       21.36       22.28      1.30 o 
   0  -1  13        0.47        0.00      0.43 o 
   1  -1  13       13.45       12.77      0.90 o 
   2  -1  13       59.87       62.67      2.66 o 
  -2   0  13        5.37        7.15      0.86 o 
  -1   0  13       80.75       91.48      2.45 o 
   0   0  13        0.21        0.24      0.49 o 
   1   0  13        2.29        2.27      0.55 o 
   2   0  13       52.65       56.10      1.61 o 
   3   0  13       15.75       12.86      0.84 o 
   4   0  13       34.99       38.34      2.04 o 
  -2   1  13       21.93       19.61      1.27 o 
  -1   1  13       51.15       55.56      1.85 o 
   0   1  13        0.35        0.00      0.42 o 
   1   1  13       32.55       35.87      2.85 o 
   2   1  13        0.01        0.39      0.44 o 
   3   1  13        8.82       10.44      1.25 o 
   4   1  13        1.91        1.98      0.39 o 
   5   1  13       20.83       20.87      2.27 o 
  -2   2  13       20.88       19.09      1.29 o 
  -1   2  13        5.61        4.16      0.69 o 
   0   2  13        1.87        0.49      0.49 o 
   1   2  13        0.11        0.36      0.42 o 
   2   2  13       18.73       21.18      1.01 o 
   3   2  13        2.84        2.66      0.62 o 
   4   2  13        0.02        0.00      0.41 o 
   5   2  13        3.85        6.07      0.50 o 
  -2   3  13        4.99        4.71      0.74 o 
  -1   3  13       41.68       40.60      2.27 o 
   0   3  13        3.78        3.46      0.64 o 
   1   3  13        6.45        6.77      0.73 o 
   2   3  13        2.02        2.22      0.51 o 
   3   3  13       82.01       77.63      2.99 o 
   4   3  13        0.43        0.71      0.37 o 
   5   3  13       11.01       13.32      0.72 o 
   6   3  13       13.25       16.40      0.76 o 
  -1   4  13        1.14        0.00      0.53 o 
   0   4  13       32.24       29.87      1.35 o 
   1   4  13       16.73       17.55      1.08 o 
   2   4  13       41.12       37.82      1.39 o 
   3   4  13        2.82        2.44      0.53 o 
   4   4  13        2.20        1.92      0.46 o 
   5   4  13       21.37       20.03      0.95 o 
   6   4  13       13.52       10.92      0.70 o 
  -1   5  13        0.27        0.00      0.42 o 
   0   5  13        1.30        0.64      0.51 o 
   1   5  13        1.90        1.51      0.53 o 
   2   5  13       40.57       44.15      1.55 o 
   3   5  13        5.99        7.19      0.69 o 
   4   5  13        0.04        0.43      0.35 o 
   5   5  13        0.47        0.58      0.46 o 
   6   5  13        3.62        3.63      0.55 o 
   7   5  13        0.26        0.35      0.37 o 
   0   6  13        5.20        3.52      0.69 o 
   1   6  13        1.06        0.40      0.65 o 
   2   6  13        4.54        5.05      0.69 o 
   3   6  13       19.79       19.30      1.20 o 
   4   6  13        0.39        1.27      0.53 o 
   5   6  13       28.15       31.02      1.75 o 
   6   6  13       16.96       15.97      0.97 o 
   7   6  13        3.04        3.11      0.55 o 
   2   7  13       27.97       30.71      1.33 o 
   3   7  13        7.73        7.99      0.82 o 
   4   7  13        0.07        0.00      1.06 o 
   5   7  13       10.74       13.03      1.43 o 
   6   7  13       70.97       81.49      2.07 o 
   4   8  13        0.02        0.63      1.21 o 
   5   8  13        7.55        6.74      1.23 o 
   1   1  14        0.06        0.00      0.66 o 
   2   1  14        5.29        5.15      0.68 o 
   0   2  14        7.31        8.77      0.88 o 
   1   2  14        1.40        0.93      0.48 o 
   2   2  14        6.61       10.46      0.88 o 
   3   2  14       15.08       15.02      0.99 o 
   0   3  14        2.52        1.39      0.53 o 
   1   3  14        7.58        9.48      0.91 o 
   2   3  14        0.00        0.54      0.44 o 
   3   3  14        1.28        0.00      0.50 o 
   4   3  14        5.82        6.13      0.61 o 
   1   4  14        4.50        3.89      1.02 o 
   2   4  14        7.01        6.63      0.75 o 
   3   4  14        2.35        2.22      0.55 o 
   4   4  14       16.58       16.86      0.89 o 
   5   4  14        4.45        4.26      0.56 o 
   2   5  14        1.75        1.72      0.55 o 
   3   5  14        0.53        0.32      0.44 o 
   4   5  14       27.98       28.06      1.66 o 
   5   5  14        0.92        0.70      0.47 o 
   3   6  14        0.29        0.08      0.49 o 
   4   6  14        0.51        1.16      0.76 o 
                                                 
